# Supplementary material for: A Senescence-Associated Gene Signature for Prognostic Prediction and Therapeutic Targeting in Adrenocortical Carcinoma
Source: Biomedicines. 2025 Apr 8;13(4):894. doi: 10.3390/biomedicines13040894 (PMC12025298; doi:10.3390/biomedicines13040894)
Supplement: Supplementary file 1 [file biomedicines-13-00894-s001.zip]

Archive with 2 entries (2 files):
- Supplementary Figures.pptx
- Supplemetary Tables.xlsx
