# Supplementary material for: A Senescence-Associated Gene Signature for Prognostic Prediction and Therapeutic Targeting in Adrenocortical Carcinoma
Source: Biomedicines. 2025 Apr 8;13(4):894. doi: 10.3390/biomedicines13040894 (PMC12025298; doi:10.3390/biomedicines13040894)
Supplement: Supplementary file 1 [file biomedicines-13-00894-s001.zip › Supplemetary Tables.xlsx]

## Sheet: Table S1
	Supplementary Table S1. A cellular senescence-associated gene set
	Gene_Symbol
1	AAK1
2	ABI3
3	ACLY
4	ADCK5
5	AGT
6	AKR1B1
7	AKT1
8	ALOX15B
9	AR
10	ARPC1B
11	ASF1A
12	ASPH
13	ATF7IP
14	ATM
15	AURKA
16	AXL
17	BAG3
18	BCL6
19	BHLHE40
20	BLK
21	BLVRA
22	BMI1
23	BRAF
24	BRCA1
25	BRD7
26	BTG3
27	CAV1
28	CAVIN1
29	CBX7
30	CBX8
31	CCN1
32	CCND1
33	CDK1
34	CDK18
35	CDK2AP1
36	CDK4
37	CDK6
38	CDKN1A
39	CDKN1B
40	CDKN1C
41	CDKN2A
42	CDKN2AIP
43	CDKN2B
44	CEBPB
45	CENPA
46	CHEK1
47	CIP2A
48	CKB
49	CPEB1
50	CSNK1A1
51	CSNK2A1
52	CTNNAL1
53	CXCL1
54	CXCL8
55	DDB2
56	DEK
57	DGCR8
58	DHCR24
59	DHX9
60	DLX2
61	DPY30
62	DUSP16
63	DUSP3
64	E2F1
65	EHF
66	ENDOG
67	EPHA3
68	ERRFI1
69	ETS1
70	ETS2
71	EWSR1
72	EZH2
73	FASTK
74	FBXO31
75	FOS
76	FOXM1
77	FOXO3
78	FXR1
79	G6PD
80	GATA4
81	GKN1
82	GLB1
83	GNG11
84	GRK6
85	HDAC1
86	HDAC4
87	HEPACAM
88	HIVEP1
89	HJURP
90	HK3
91	HMGB1
92	HRAS
93	HSPA5
94	HSPB2
95	ID1
96	ID4
97	IFNG
98	IGFBP1
99	IGFBP3
100	IGFBP5
101	IGFBP6
102	IL1A
103	ING1
104	ING2
105	IRF3
106	IRF5
107	IRF7
108	ITGB4
109	ITPK1
110	ITPKB
111	ITSN2
112	KCNJ12
113	KDM4A
114	KDM5B
115	KL
116	KSR2
117	LATS1
118	LEO1
119	LGALS3
120	LIMA1
121	LIMK1
122	MAD2L1
123	MAGEA2
124	MAGOH
125	MAGOHB
126	MAP2K1
127	MAP2K2
128	MAP2K3
129	MAP2K6
130	MAP2K7
131	MAP3K6
132	MAP3K7
133	MAP4K1
134	MAPK12
135	MAPK14
136	MAPKAPK5
137	MARCHF5
138	MAST1
139	MATK
140	MCL1
141	MCRS1
142	MDH1
143	MECP2
144	MMP9
145	MOB3A
146	MORC3
147	MORF4
148	MVK
149	MXD4
150	MYC
151	MYLK
152	NADK
153	NANOG
154	NDRG1
155	NEK1
156	NEK4
157	NEK6
158	NFE2L2
159	NINJ1
160	NOTCH3
161	NOX4
162	NR2E1
163	NTN4
164	NUAK1
165	OTX2
166	P3H1
167	PAK4
168	PATZ1
169	PBRM1
170	PCGF2
171	PDCD10
172	PDIK1L
173	PDPK1
174	PDZD2
175	PEBP1
176	PEX19
177	PIAS4
178	PIK3C2A
179	PIK3R5
180	PIM1
181	PKM
182	PLA2R1
183	PML
184	PMVK
185	PNPT1
186	POT1
187	POU5F1
188	PPM1B
189	PPM1D
190	PRKCD
191	PRKCH
192	PRMT6
193	PROX1
194	PRPF19
195	PSMB5
196	PSMD14
197	PTTG1
198	RAD21
199	RAF1
200	RB1
201	RBP2
202	RBX1
203	RNASEL
204	RPS6KA6
205	RSL1D1
206	RUNX1
207	RUVBL2
208	SELENOH
209	SENP1
210	SENP2
211	SENP7
212	SERPINE1
213	SFN
214	SGK1
215	SIK1
216	SIN3B
217	SIRT1
218	SIRT6
219	SIX1
220	SLC13A3
221	SLC16A7
222	SMARCA4
223	SMARCB1
224	SMG1
225	SMURF2
226	SNAI1
227	SOCS1
228	SOD1
229	SORBS2
230	SOX2
231	SOX5
232	SP1
233	SPIN1
234	SPOP
235	SRC
236	SREBF1
237	SRSF1
238	STAT5B
239	STK32C
240	STK40
241	SUPT5H
242	SYK
243	TACC3
244	TBX2
245	TERC
246	TERF2
247	TERT
248	TFAP4
249	TFDP1
250	TGFB1I1
251	TLR3
252	TMSB4X
253	TNFSF13
254	TNFSF15
255	TOP1
256	TP53
257	TP63
258	TPR
259	TRIM28
260	TRPM8
261	TXN
262	TXNIP
263	TYK2
264	UBTD1
265	USP1
266	VEGFA
267	VENTX
268	WNT16
269	WNT2
270	WRN
271	WT1
272	WWP1
273	XAF1
274	YAP1
275	YPEL3
276	ZFP36
277	ZMAT3
278	ZNF148

## Sheet: Table S2
Supplementary Table S2. Gene signature of 28 distinct immune cells
1	Metagene	Cell type	Immunity
2	ADAM28	Activated B cell	Adaptive
3	CD180	Activated B cell	Adaptive
4	CD79B	Activated B cell	Adaptive
5	BLK	Activated B cell	Adaptive
6	CD19	Activated B cell	Adaptive
7	MS4A1	Activated B cell	Adaptive
8	TNFRSF17	Activated B cell	Adaptive
9	IGHM	Activated B cell	Adaptive
10	GNG7	Activated B cell	Adaptive
11	MICAL3	Activated B cell	Adaptive
12	SPIB	Activated B cell	Adaptive
13	HLA-DOB	Activated B cell	Adaptive
14	IGKC	Activated B cell	Adaptive
15	PNOC	Activated B cell	Adaptive
16	FCRL2	Activated B cell	Adaptive
17	BACH2	Activated B cell	Adaptive
18	CR2	Activated B cell	Adaptive
19	TCL1A	Activated B cell	Adaptive
20	AKNA	Activated B cell	Adaptive
21	ARHGAP25	Activated B cell	Adaptive
22	CCL21	Activated B cell	Adaptive
23	CD27	Activated B cell	Adaptive
24	CD38	Activated B cell	Adaptive
25	CLEC17A	Activated B cell	Adaptive
26	CLEC9A	Activated B cell	Adaptive
27	CLECL1	Activated B cell	Adaptive
28	AIM2	Activated CD4 T cell	Adaptive
29	BIRC3	Activated CD4 T cell	Adaptive
30	BRIP1	Activated CD4 T cell	Adaptive
31	CCL20	Activated CD4 T cell	Adaptive
32	CCL4	Activated CD4 T cell	Adaptive
33	CCL5	Activated CD4 T cell	Adaptive
34	CCNB1	Activated CD4 T cell	Adaptive
35	CCR7	Activated CD4 T cell	Adaptive
36	DUSP2	Activated CD4 T cell	Adaptive
37	ESCO2	Activated CD4 T cell	Adaptive
38	ETS1	Activated CD4 T cell	Adaptive
39	EXO1	Activated CD4 T cell	Adaptive
40	EXOC6	Activated CD4 T cell	Adaptive
41	IARS	Activated CD4 T cell	Adaptive
42	ITK	Activated CD4 T cell	Adaptive
43	KIF11	Activated CD4 T cell	Adaptive
44	KNTC1	Activated CD4 T cell	Adaptive
45	NUF2	Activated CD4 T cell	Adaptive
46	PRC1	Activated CD4 T cell	Adaptive
47	PSAT1	Activated CD4 T cell	Adaptive
48	RGS1	Activated CD4 T cell	Adaptive
49	RTKN2	Activated CD4 T cell	Adaptive
50	SAMSN1	Activated CD4 T cell	Adaptive
51	SELL	Activated CD4 T cell	Adaptive
52	TRAT1	Activated CD4 T cell	Adaptive
53	ADRM1	Activated CD8 T cell	Adaptive
54	AHSA1	Activated CD8 T cell	Adaptive
55	C1GALT1C1	Activated CD8 T cell	Adaptive
56	CCT6B	Activated CD8 T cell	Adaptive
57	CD37	Activated CD8 T cell	Adaptive
58	CD3D	Activated CD8 T cell	Adaptive
59	CD3E	Activated CD8 T cell	Adaptive
60	CD3G	Activated CD8 T cell	Adaptive
61	CD69	Activated CD8 T cell	Adaptive
62	CD8A	Activated CD8 T cell	Adaptive
63	CETN3	Activated CD8 T cell	Adaptive
64	CSE1L	Activated CD8 T cell	Adaptive
65	GEMIN6	Activated CD8 T cell	Adaptive
66	GNLY	Activated CD8 T cell	Adaptive
67	GPT2	Activated CD8 T cell	Adaptive
68	GZMA	Activated CD8 T cell	Adaptive
69	GZMH	Activated CD8 T cell	Adaptive
70	GZMK	Activated CD8 T cell	Adaptive
71	IL2RB	Activated CD8 T cell	Adaptive
72	LCK	Activated CD8 T cell	Adaptive
73	MPZL1	Activated CD8 T cell	Adaptive
74	NKG7	Activated CD8 T cell	Adaptive
75	PIK3IP1	Activated CD8 T cell	Adaptive
76	PTRH2	Activated CD8 T cell	Adaptive
77	TIMM13	Activated CD8 T cell	Adaptive
78	ZAP70	Activated CD8 T cell	Adaptive
79	ABHD3	Central memory CD4 T cell	Adaptive
80	AHNAK	Central memory CD4 T cell	Adaptive
81	ANXA2P2	Central memory CD4 T cell	Adaptive
82	AQP3	Central memory CD4 T cell	Adaptive
83	ATHL1	Central memory CD4 T cell	Adaptive
84	BMI1	Central memory CD4 T cell	Adaptive
85	BZW2	Central memory CD4 T cell	Adaptive
86	CD63	Central memory CD4 T cell	Adaptive
87	COL4A1	Central memory CD4 T cell	Adaptive
88	CYLD	Central memory CD4 T cell	Adaptive
89	ELMO2	Central memory CD4 T cell	Adaptive
90	FYN	Central memory CD4 T cell	Adaptive
91	GLIPR1	Central memory CD4 T cell	Adaptive
92	GSS	Central memory CD4 T cell	Adaptive
93	IFITM2	Central memory CD4 T cell	Adaptive
94	ITGB1	Central memory CD4 T cell	Adaptive
95	ITGB2	Central memory CD4 T cell	Adaptive
96	KLF5	Central memory CD4 T cell	Adaptive
97	LSP1	Central memory CD4 T cell	Adaptive
98	NDUFB9	Central memory CD4 T cell	Adaptive
99	PKM2	Central memory CD4 T cell	Adaptive
100	SFXN3	Central memory CD4 T cell	Adaptive
101	SIRPG	Central memory CD4 T cell	Adaptive
102	SMAD4	Central memory CD4 T cell	Adaptive
103	STX4	Central memory CD4 T cell	Adaptive
104	TRADD	Central memory CD4 T cell	Adaptive
105	VIM	Central memory CD4 T cell	Adaptive
106	XRCC6	Central memory CD4 T cell	Adaptive
107	ACTN4	Central memory CD8 T cell	Adaptive
108	ADAM12	Central memory CD8 T cell	Adaptive
109	ADCY9	Central memory CD8 T cell	Adaptive
110	F13A1	Central memory CD8 T cell	Adaptive
111	FCER1G	Central memory CD8 T cell	Adaptive
112	FCGR3B	Central memory CD8 T cell	Adaptive
113	FGF7	Central memory CD8 T cell	Adaptive
114	FKBP4	Central memory CD8 T cell	Adaptive
115	GLUD1	Central memory CD8 T cell	Adaptive
116	GM2A	Central memory CD8 T cell	Adaptive
117	GUSB	Central memory CD8 T cell	Adaptive
118	IL1RN	Central memory CD8 T cell	Adaptive
119	NOL11	Central memory CD8 T cell	Adaptive
120	NTRK1	Central memory CD8 T cell	Adaptive
121	RARA	Central memory CD8 T cell	Adaptive
122	RNF128	Central memory CD8 T cell	Adaptive
123	SIGLEC1	Central memory CD8 T cell	Adaptive
124	TNFRSF11A	Central memory CD8 T cell	Adaptive
125	TOX4	Central memory CD8 T cell	Adaptive
126	UBA52	Central memory CD8 T cell	Adaptive
127	ULBP1	Central memory CD8 T cell	Adaptive
128	ATM	Effector memeory CD4 T cell	Adaptive
129	CASP3	Effector memeory CD4 T cell	Adaptive
130	CASQ1	Effector memeory CD4 T cell	Adaptive
131	CD300E	Effector memeory CD4 T cell	Adaptive
132	DARS	Effector memeory CD4 T cell	Adaptive
133	DOCK9	Effector memeory CD4 T cell	Adaptive
134	EXOSC9	Effector memeory CD4 T cell	Adaptive
135	EZH2	Effector memeory CD4 T cell	Adaptive
136	GDE1	Effector memeory CD4 T cell	Adaptive
137	IL34	Effector memeory CD4 T cell	Adaptive
138	NCOA4	Effector memeory CD4 T cell	Adaptive
139	NEFL	Effector memeory CD4 T cell	Adaptive
140	PDGFRL	Effector memeory CD4 T cell	Adaptive
141	PTGS1	Effector memeory CD4 T cell	Adaptive
142	REPS1	Effector memeory CD4 T cell	Adaptive
143	SCG2	Effector memeory CD4 T cell	Adaptive
144	SDPR	Effector memeory CD4 T cell	Adaptive
145	SIGLEC14	Effector memeory CD4 T cell	Adaptive
146	SIGLEC6	Effector memeory CD4 T cell	Adaptive
147	TAL1	Effector memeory CD4 T cell	Adaptive
148	TFEC	Effector memeory CD4 T cell	Adaptive
149	TIPIN	Effector memeory CD4 T cell	Adaptive
150	TPK1	Effector memeory CD4 T cell	Adaptive
151	UQCRB	Effector memeory CD4 T cell	Adaptive
152	USP9Y	Effector memeory CD4 T cell	Adaptive
153	WIPF1	Effector memeory CD4 T cell	Adaptive
154	ZCRB1	Effector memeory CD4 T cell	Adaptive
155	ACAP1	Effector memeory CD8 T cell	Adaptive
156	APOL3	Effector memeory CD8 T cell	Adaptive
157	ARHGAP10	Effector memeory CD8 T cell	Adaptive
158	ATP10D	Effector memeory CD8 T cell	Adaptive
159	C3AR1	Effector memeory CD8 T cell	Adaptive
160	CCR5	Effector memeory CD8 T cell	Adaptive
161	CD160	Effector memeory CD8 T cell	Adaptive
162	CD55	Effector memeory CD8 T cell	Adaptive
163	CFLAR	Effector memeory CD8 T cell	Adaptive
164	CMKLR1	Effector memeory CD8 T cell	Adaptive
165	DAPP1	Effector memeory CD8 T cell	Adaptive
166	FCRL6	Effector memeory CD8 T cell	Adaptive
167	FLT3LG	Effector memeory CD8 T cell	Adaptive
168	GZMM	Effector memeory CD8 T cell	Adaptive
169	HAPLN3	Effector memeory CD8 T cell	Adaptive
170	HLA-DMB	Effector memeory CD8 T cell	Adaptive
171	HLA-DPA1	Effector memeory CD8 T cell	Adaptive
172	HLA-DPB1	Effector memeory CD8 T cell	Adaptive
173	IFI16	Effector memeory CD8 T cell	Adaptive
174	LIME1	Effector memeory CD8 T cell	Adaptive
175	LTK	Effector memeory CD8 T cell	Adaptive
176	NFKBIA	Effector memeory CD8 T cell	Adaptive
177	SETD7	Effector memeory CD8 T cell	Adaptive
178	SIK1	Effector memeory CD8 T cell	Adaptive
179	TRIB2	Effector memeory CD8 T cell	Adaptive
180	ACP5	Gamma delta T cell	Adaptive
181	AQP9	Gamma delta T cell	Adaptive
182	BTN3A2	Gamma delta T cell	Adaptive
183	C1orf54	Gamma delta T cell	Adaptive
184	CARD8	Gamma delta T cell	Adaptive
185	CCL18	Gamma delta T cell	Adaptive
186	CD209	Gamma delta T cell	Adaptive
187	CD33	Gamma delta T cell	Adaptive
188	CD36	Gamma delta T cell	Adaptive
189	CDK5	Gamma delta T cell	Adaptive
190	IL10RB	Gamma delta T cell	Adaptive
191	KLRF1	Gamma delta T cell	Adaptive
192	LGALS1	Gamma delta T cell	Adaptive
193	MAPK7	Gamma delta T cell	Adaptive
194	KLHL7	Gamma delta T cell	Adaptive
195	KRT80	Gamma delta T cell	Adaptive
196	LAMC1	Gamma delta T cell	Adaptive
197	LCORL	Gamma delta T cell	Adaptive
198	LMNB1	Gamma delta T cell	Adaptive
199	MEIS3P1	Gamma delta T cell	Adaptive
200	MPL	Gamma delta T cell	Adaptive
201	FABP1	Gamma delta T cell	Adaptive
202	FABP5	Gamma delta T cell	Adaptive
203	FADD	Gamma delta T cell	Adaptive
204	MFAP3L	Gamma delta T cell	Adaptive
205	MINPP1	Gamma delta T cell	Adaptive
206	RPS24	Gamma delta T cell	Adaptive
207	RPS7	Gamma delta T cell	Adaptive
208	RPS9	Gamma delta T cell	Adaptive
209	DBNL	Gamma delta T cell	Adaptive
210	CCL13	Gamma delta T cell	Adaptive
211	CD22	Immature B cell	Adaptive
212	CYBB	Immature B cell	Adaptive
213	FAM129C	Immature B cell	Adaptive
214	FCRL1	Immature B cell	Adaptive
215	FCRL3	Immature B cell	Adaptive
216	FCRL5	Immature B cell	Adaptive
217	FCRLA	Immature B cell	Adaptive
218	HDAC9	Immature B cell	Adaptive
219	HLA-DQA1	Immature B cell	Adaptive
220	HVCN1	Immature B cell	Adaptive
221	KIAA0226	Immature B cell	Adaptive
222	NCF1	Immature B cell	Adaptive
223	NCF1B	Immature B cell	Adaptive
224	P2RY10	Immature B cell	Adaptive
225	SP100	Immature B cell	Adaptive
226	TXNIP	Immature B cell	Adaptive
227	STAP1	Immature B cell	Adaptive
228	TAGAP	Immature B cell	Adaptive
229	ZCCHC2	Immature B cell	Adaptive
230	AICDA	Memory B cell	Adaptive
231	CCNA2	Memory B cell	Adaptive
232	CDKN3	Memory B cell	Adaptive
233	CLCN5	Memory B cell	Adaptive
234	ENPP1	Memory B cell	Adaptive
235	FCER1A	Memory B cell	Adaptive
236	FCRL4	Memory B cell	Adaptive
237	MYC	Memory B cell	Adaptive
238	RUNX2	Memory B cell	Adaptive
239	SORL1	Memory B cell	Adaptive
240	SOX5	Memory B cell	Adaptive
241	STAT5A	Memory B cell	Adaptive
242	STAT5B	Memory B cell	Adaptive
243	TLR9	Memory B cell	Adaptive
244	CCL3L1	Regulatory T cell	Adaptive
245	CD72	Regulatory T cell	Adaptive
246	CLEC5A	Regulatory T cell	Adaptive
247	FOXP3	Regulatory T cell	Adaptive
248	ITGA4	Regulatory T cell	Adaptive
249	L1CAM	Regulatory T cell	Adaptive
250	LIPA	Regulatory T cell	Adaptive
251	LRP1	Regulatory T cell	Adaptive
252	LRRC42	Regulatory T cell	Adaptive
253	MARCO	Regulatory T cell	Adaptive
254	MMP12	Regulatory T cell	Adaptive
255	MNDA	Regulatory T cell	Adaptive
256	MRC1	Regulatory T cell	Adaptive
257	MS4A6A	Regulatory T cell	Adaptive
258	PELO	Regulatory T cell	Adaptive
259	PLEK	Regulatory T cell	Adaptive
260	PRSS23	Regulatory T cell	Adaptive
261	PTGIR	Regulatory T cell	Adaptive
262	ST8SIA4	Regulatory T cell	Adaptive
263	STAB1	Regulatory T cell	Adaptive
264	B3GAT1	T follicular helper cell	Adaptive
265	CDK5R1	T follicular helper cell	Adaptive
266	PDCD1	T follicular helper cell	Adaptive
267	BCL6	T follicular helper cell	Adaptive
268	CD200	T follicular helper cell	Adaptive
269	CD83	T follicular helper cell	Adaptive
270	CD84	T follicular helper cell	Adaptive
271	FGF2	T follicular helper cell	Adaptive
272	GPR18	T follicular helper cell	Adaptive
273	CEBPA	T follicular helper cell	Adaptive
274	CECR1	T follicular helper cell	Adaptive
275	CLEC10A	T follicular helper cell	Adaptive
276	CLEC4A	T follicular helper cell	Adaptive
277	CSF1R	T follicular helper cell	Adaptive
278	CTSS	T follicular helper cell	Adaptive
279	DMN	T follicular helper cell	Adaptive
280	DPP4	T follicular helper cell	Adaptive
281	LRRC32	T follicular helper cell	Adaptive
282	MC5R	T follicular helper cell	Adaptive
283	MICA	T follicular helper cell	Adaptive
284	NCAM1	T follicular helper cell	Adaptive
285	NCR2	T follicular helper cell	Adaptive
286	NRP1	T follicular helper cell	Adaptive
287	PDCD1LG2	T follicular helper cell	Adaptive
288	PDCD6	T follicular helper cell	Adaptive
289	PRDX1	T follicular helper cell	Adaptive
290	RAE1	T follicular helper cell	Adaptive
291	RAET1E	T follicular helper cell	Adaptive
292	SIGLEC7	T follicular helper cell	Adaptive
293	SIGLEC9	T follicular helper cell	Adaptive
294	TYRO3	T follicular helper cell	Adaptive
295	CHST12	T follicular helper cell	Adaptive
296	CLIC3	T follicular helper cell	Adaptive
297	IVNS1ABP	T follicular helper cell	Adaptive
298	KIR2DL2	T follicular helper cell	Adaptive
299	LGMN	T follicular helper cell	Adaptive
300	CD70	Type 1 T helper cell	Adaptive
301	TBX21	Type 1 T helper cell	Adaptive
302	ADAM8	Type 1 T helper cell	Adaptive
303	AHCYL2	Type 1 T helper cell	Adaptive
304	ALCAM	Type 1 T helper cell	Adaptive
305	B3GALNT1	Type 1 T helper cell	Adaptive
306	BBS12	Type 1 T helper cell	Adaptive
307	BST1	Type 1 T helper cell	Adaptive
308	CD151	Type 1 T helper cell	Adaptive
309	CD47	Type 1 T helper cell	Adaptive
310	CD48	Type 1 T helper cell	Adaptive
311	CD52	Type 1 T helper cell	Adaptive
312	CD53	Type 1 T helper cell	Adaptive
313	CD59	Type 1 T helper cell	Adaptive
314	CD6	Type 1 T helper cell	Adaptive
315	CD68	Type 1 T helper cell	Adaptive
316	CD7	Type 1 T helper cell	Adaptive
317	CD96	Type 1 T helper cell	Adaptive
318	CFHR3	Type 1 T helper cell	Adaptive
319	CHRM3	Type 1 T helper cell	Adaptive
320	CLEC7A	Type 1 T helper cell	Adaptive
321	COL23A1	Type 1 T helper cell	Adaptive
322	COL4A4	Type 1 T helper cell	Adaptive
323	COL5A3	Type 1 T helper cell	Adaptive
324	DAB1	Type 1 T helper cell	Adaptive
325	DLEU7	Type 1 T helper cell	Adaptive
326	DOC2B	Type 1 T helper cell	Adaptive
327	EMP1	Type 1 T helper cell	Adaptive
328	F12	Type 1 T helper cell	Adaptive
329	FURIN	Type 1 T helper cell	Adaptive
330	GAB3	Type 1 T helper cell	Adaptive
331	GATM	Type 1 T helper cell	Adaptive
332	GFPT2	Type 1 T helper cell	Adaptive
333	GPR25	Type 1 T helper cell	Adaptive
334	GREM2	Type 1 T helper cell	Adaptive
335	HAVCR1	Type 1 T helper cell	Adaptive
336	HSD11B1	Type 1 T helper cell	Adaptive
337	HUNK	Type 1 T helper cell	Adaptive
338	IGF2	Type 1 T helper cell	Adaptive
339	RCSD1	Type 1 T helper cell	Adaptive
340	RYR1	Type 1 T helper cell	Adaptive
341	SAV1	Type 1 T helper cell	Adaptive
342	SELE	Type 1 T helper cell	Adaptive
343	SELP	Type 1 T helper cell	Adaptive
344	SH3KBP1	Type 1 T helper cell	Adaptive
345	SIT1	Type 1 T helper cell	Adaptive
346	SLC35B3	Type 1 T helper cell	Adaptive
347	SIGLEC10	Type 1 T helper cell	Adaptive
348	SKAP1	Type 1 T helper cell	Adaptive
349	THUMPD2	Type 1 T helper cell	Adaptive
350	TIGIT	Type 1 T helper cell	Adaptive
351	ZEB2	Type 1 T helper cell	Adaptive
352	ENC1	Type 1 T helper cell	Adaptive
353	FAM134B	Type 1 T helper cell	Adaptive
354	FBXO30	Type 1 T helper cell	Adaptive
355	FCGR2C	Type 1 T helper cell	Adaptive
356	STAC	Type 1 T helper cell	Adaptive
357	LTC4S	Type 1 T helper cell	Adaptive
358	MAN1B1	Type 1 T helper cell	Adaptive
359	MDH1	Type 1 T helper cell	Adaptive
360	MMD	Type 1 T helper cell	Adaptive
361	RGS16	Type 1 T helper cell	Adaptive
362	IL12A	Type 1 T helper cell	Adaptive
363	P2RX5	Type 1 T helper cell	Adaptive
364	CD97	Type 1 T helper cell	Adaptive
365	ITGB4	Type 1 T helper cell	Adaptive
366	ICAM3	Type 1 T helper cell	Adaptive
367	METRNL	Type 1 T helper cell	Adaptive
368	TNFRSF1A	Type 1 T helper cell	Adaptive
369	IRF1	Type 1 T helper cell	Adaptive
370	HTR2B	Type 1 T helper cell	Adaptive
371	CALD1	Type 1 T helper cell	Adaptive
372	MOCOS	Type 1 T helper cell	Adaptive
373	TRAF3IP2	Type 1 T helper cell	Adaptive
374	TLR8	Type 1 T helper cell	Adaptive
375	TRAF1	Type 1 T helper cell	Adaptive
376	DUSP14	Type 1 T helper cell	Adaptive
377	IL17A	Type 17 T helper cell	Adaptive
378	IL17RA	Type 17 T helper cell	Adaptive
379	C2CD4A	Type 17 T helper cell	Adaptive
380	C2CD4B	Type 17 T helper cell	Adaptive
381	CA2	Type 17 T helper cell	Adaptive
382	CCDC65	Type 17 T helper cell	Adaptive
383	CEACAM3	Type 17 T helper cell	Adaptive
384	IL17C	Type 17 T helper cell	Adaptive
385	IL17F	Type 17 T helper cell	Adaptive
386	IL17RC	Type 17 T helper cell	Adaptive
387	IL17RE	Type 17 T helper cell	Adaptive
388	IL23A	Type 17 T helper cell	Adaptive
389	ILDR1	Type 17 T helper cell	Adaptive
390	LONRF3	Type 17 T helper cell	Adaptive
391	SH2D6	Type 17 T helper cell	Adaptive
392	TNIP2	Type 17 T helper cell	Adaptive
393	ABCA1	Type 17 T helper cell	Adaptive
394	ABCB1	Type 17 T helper cell	Adaptive
395	ADAMTS12	Type 17 T helper cell	Adaptive
396	ANK1	Type 17 T helper cell	Adaptive
397	ANKRD22	Type 17 T helper cell	Adaptive
398	B3GALT2	Type 17 T helper cell	Adaptive
399	CAMTA1	Type 17 T helper cell	Adaptive
400	CCR9	Type 17 T helper cell	Adaptive
401	CD40	Type 17 T helper cell	Adaptive
402	GPR44	Type 17 T helper cell	Adaptive
403	IFT80	Type 17 T helper cell	Adaptive
404	ASB2	Type 2 T helper cell	Adaptive
405	CSRP2	Type 2 T helper cell	Adaptive
406	DAPK1	Type 2 T helper cell	Adaptive
407	DLC1	Type 2 T helper cell	Adaptive
408	DNAJC12	Type 2 T helper cell	Adaptive
409	DUSP6	Type 2 T helper cell	Adaptive
410	GNAI1	Type 2 T helper cell	Adaptive
411	LAMP3	Type 2 T helper cell	Adaptive
412	NRP2	Type 2 T helper cell	Adaptive
413	OSBPL1A	Type 2 T helper cell	Adaptive
414	PDE4B	Type 2 T helper cell	Adaptive
415	PHLDA1	Type 2 T helper cell	Adaptive
416	PLA2G4A	Type 2 T helper cell	Adaptive
417	RAB27B	Type 2 T helper cell	Adaptive
418	RBMS3	Type 2 T helper cell	Adaptive
419	RNF125	Type 2 T helper cell	Adaptive
420	TMPRSS3	Type 2 T helper cell	Adaptive
421	GATA3	Type 2 T helper cell	Adaptive
422	BIRC5	Type 2 T helper cell	Adaptive
423	CDC25C	Type 2 T helper cell	Adaptive
424	CDC7	Type 2 T helper cell	Adaptive
425	CENPF	Type 2 T helper cell	Adaptive
426	CXCR6	Type 2 T helper cell	Adaptive
427	DHFR	Type 2 T helper cell	Adaptive
428	EVI5	Type 2 T helper cell	Adaptive
429	GSTA4	Type 2 T helper cell	Adaptive
430	HELLS	Type 2 T helper cell	Adaptive
431	IL26	Type 2 T helper cell	Adaptive
432	LAIR2	Type 2 T helper cell	Adaptive
433	ABCD1	Activated dendritic cell	Innate
434	C1QC	Activated dendritic cell	Innate
435	CAPG	Activated dendritic cell	Innate
436	CCL3L3	Activated dendritic cell	Innate
437	CD207	Activated dendritic cell	Innate
438	CD302	Activated dendritic cell	Innate
439	ATP5B	Activated dendritic cell	Innate
440	ATP5L	Activated dendritic cell	Innate
441	ATP6V1A	Activated dendritic cell	Innate
442	BCL2L1	Activated dendritic cell	Innate
443	C1QB	Activated dendritic cell	Innate
444	SNURF	Activated dendritic cell	Innate
445	SPCS3	Activated dendritic cell	Innate
446	CCNA1	Activated dendritic cell	Innate
447	CEACAM8	Activated dendritic cell	Innate
448	NOS2	Activated dendritic cell	Innate
449	SRA1	Activated dendritic cell	Innate
450	TNFRSF6B	Activated dendritic cell	Innate
451	TREM1	Activated dendritic cell	Innate
452	TREML1	Activated dendritic cell	Innate
453	RHOA	Activated dendritic cell	Innate
454	SLC25A37	Activated dendritic cell	Innate
455	TNFSF14	Activated dendritic cell	Innate
456	TREML4	Activated dendritic cell	Innate
457	VNN2	Activated dendritic cell	Innate
458	XPO6	Activated dendritic cell	Innate
459	CLEC4C	Activated dendritic cell	Innate
460	TNFAIP2	Activated dendritic cell	Innate
461	UBD	Activated dendritic cell	Innate
462	ACTR3	Activated dendritic cell	Innate
463	RAB1A	Activated dendritic cell	Innate
464	SLA	Activated dendritic cell	Innate
465	HLA-DQA2	Activated dendritic cell	Innate
466	SIGLEC5	Activated dendritic cell	Innate
467	SLAMF9	Activated dendritic cell	Innate
468	ABAT	CD56bright natural killer cell	Innate
469	C11orf75	CD56bright natural killer cell	Innate
470	C5orf15	CD56bright natural killer cell	Innate
471	CDHR1	CD56bright natural killer cell	Innate
472	DCAF12	CD56bright natural killer cell	Innate
473	DYNLL1	CD56bright natural killer cell	Innate
474	GPR137B	CD56bright natural killer cell	Innate
475	HCP5	CD56bright natural killer cell	Innate
476	HDGFRP2	CD56bright natural killer cell	Innate
477	KRT86	CD56bright natural killer cell	Innate
478	MLST8	CD56bright natural killer cell	Innate
479	ELMOD3	CD56bright natural killer cell	Innate
480	ENTPD5	CD56bright natural killer cell	Innate
481	FAM119A	CD56bright natural killer cell	Innate
482	FAM179A	CD56bright natural killer cell	Innate
483	CLIC2	CD56bright natural killer cell	Innate
484	COX7A2L	CD56bright natural killer cell	Innate
485	CREB3L4	CD56bright natural killer cell	Innate
486	CSF1	CD56bright natural killer cell	Innate
487	CSNK2A2	CD56bright natural killer cell	Innate
488	CSTA	CD56bright natural killer cell	Innate
489	CSTB	CD56bright natural killer cell	Innate
490	CTPS	CD56bright natural killer cell	Innate
491	CTSD	CD56bright natural killer cell	Innate
492	FST	CD56bright natural killer cell	Innate
493	GATA2	CD56bright natural killer cell	Innate
494	GMPR	CD56bright natural killer cell	Innate
495	HDC	CD56bright natural killer cell	Innate
496	HEY1	CD56bright natural killer cell	Innate
497	HOXA1	CD56bright natural killer cell	Innate
498	HS2ST1	CD56bright natural killer cell	Innate
499	HS3ST1	CD56bright natural killer cell	Innate
500	BCL11B	CD56bright natural killer cell	Innate
501	CDH3	CD56bright natural killer cell	Innate
502	MYL6B	CD56bright natural killer cell	Innate
503	NAA16	CD56bright natural killer cell	Innate
504	ClQA	CD56bright natural killer cell	Innate
505	ClQB	CD56bright natural killer cell	Innate
506	CYP27B1	CD56bright natural killer cell	Innate
507	EIF3M	CD56bright natural killer cell	Innate
508	CYP27A1	CD56dim natural killer cell	Innate
509	DDX55	CD56dim natural killer cell	Innate
510	DYRK2	CD56dim natural killer cell	Innate
511	RPL37A	CD56dim natural killer cell	Innate
512	NOTCH3	CD56dim natural killer cell	Innate
513	AKR7A3	CD56dim natural killer cell	Innate
514	GPRC5C	CD56dim natural killer cell	Innate
515	GRIN1	CD56dim natural killer cell	Innate
516	HLA-E	CD56dim natural killer cell	Innate
517	PORCN	CD56dim natural killer cell	Innate
518	PSMC4	CD56dim natural killer cell	Innate
519	UPP1	CD56dim natural killer cell	Innate
520	IL21R	CD56dim natural killer cell	Innate
521	KIR2DS1	CD56dim natural killer cell	Innate
522	KIR2DS2	CD56dim natural killer cell	Innate
523	KIR2DS5	CD56dim natural killer cell	Innate
524	GIPR	Eosinophil	Innate
525	KRT18P50	Eosinophil	Innate
526	LRMP	Eosinophil	Innate
527	FOSB	Eosinophil	Innate
528	RRP12	Eosinophil	Innate
529	GPR183	Eosinophil	Innate
530	NR4A3	Eosinophil	Innate
531	ST3GAL6	Eosinophil	Innate
532	DEPDC5	Eosinophil	Innate
533	PDE6C	Eosinophil	Innate
534	PKD2L2	Eosinophil	Innate
535	GPR65	Eosinophil	Innate
536	IL5RA	Eosinophil	Innate
537	P2RY14	Eosinophil	Innate
538	DACH1	Eosinophil	Innate
539	DAPK2	Eosinophil	Innate
540	EMR3	Eosinophil	Innate
541	ACADM	Immature dendritic cell	Innate
542	AHCYL1	Immature dendritic cell	Innate
543	ALDH1A2	Immature dendritic cell	Innate
544	ALDH3A2	Immature dendritic cell	Innate
545	ALDH9A1	Immature dendritic cell	Innate
546	ALOX15	Immature dendritic cell	Innate
547	AMT	Immature dendritic cell	Innate
548	ARL1	Immature dendritic cell	Innate
549	ATIC	Immature dendritic cell	Innate
550	ATP5A1	Immature dendritic cell	Innate
551	CAPZA1	Immature dendritic cell	Innate
552	LILRA5	Immature dendritic cell	Innate
553	RDX	Immature dendritic cell	Innate
554	RRAGD	Immature dendritic cell	Innate
555	TACSTD2	Immature dendritic cell	Innate
556	INPP5F	Immature dendritic cell	Innate
557	RAB38	Immature dendritic cell	Innate
558	PLAU	Immature dendritic cell	Innate
559	CSF3R	Immature dendritic cell	Innate
560	SLC18A2	Immature dendritic cell	Innate
561	AMPD2	Immature dendritic cell	Innate
562	CLTB	Immature dendritic cell	Innate
563	C1orf162	Immature dendritic cell	Innate
564	AIF1	Macrophage	Innate
565	CCL1	Macrophage	Innate
566	CCL14	Macrophage	Innate
567	CCL23	Macrophage	Innate
568	CCL26	Macrophage	Innate
569	CD300LB	Macrophage	Innate
570	CNR1	Macrophage	Innate
571	CNR2	Macrophage	Innate
572	EIF1	Macrophage	Innate
573	EIF4A1	Macrophage	Innate
574	FPR1	Macrophage	Innate
575	FPR2	Macrophage	Innate
576	FRAT2	Macrophage	Innate
577	GPR27	Macrophage	Innate
578	GPR77	Macrophage	Innate
579	RNASE2	Macrophage	Innate
580	MS4A2	Macrophage	Innate
581	BASP1	Macrophage	Innate
582	IGSF6	Macrophage	Innate
583	HK3	Macrophage	Innate
584	VNN1	Macrophage	Innate
585	FES	Macrophage	Innate
586	NPL	Macrophage	Innate
587	FZD2	Macrophage	Innate
588	FAM198B	Macrophage	Innate
589	HNMT	Macrophage	Innate
590	SLC15A3	Macrophage	Innate
591	CD4	Macrophage	Innate
592	TXNDC3	Macrophage	Innate
593	FRMD4A	Macrophage	Innate
594	CRYBB1	Macrophage	Innate
595	HRH1	Macrophage	Innate
596	WNT5B	Macrophage	Innate
597	ADAMTS3	Mast cell	Innate
598	CPA3	Mast cell	Innate
599	CMA1	Mast cell	Innate
600	CTSG	Mast cell	Innate
601	ARHGAP15	Mast cell	Innate
602	CPM	Mast cell	Innate
603	FCN1	Mast cell	Innate
604	FTL	Mast cell	Innate
605	HSPA6	Mast cell	Innate
606	ITGA9	Mast cell	Innate
607	RNASE3	Mast cell	Innate
608	S100A4	Mast cell	Innate
609	SIGLEC8	Mast cell	Innate
610	SLC6A4	Mast cell	Innate
611	PTGS2	Mast cell	Innate
612	EGR3	Mast cell	Innate
613	PILRA	Mast cell	Innate
614	CCR2	MDSC	Innate
615	CD14	MDSC	Innate
616	CD2	MDSC	Innate
617	CD86	MDSC	Innate
618	CXCR4	MDSC	Innate
619	FCGR2A	MDSC	Innate
620	FCGR2B	MDSC	Innate
621	FCGR3A	MDSC	Innate
622	FERMT3	MDSC	Innate
623	GPSM3	MDSC	Innate
624	IL18BP	MDSC	Innate
625	IL4R	MDSC	Innate
626	ITGAL	MDSC	Innate
627	ITGAM	MDSC	Innate
628	PARVG	MDSC	Innate
629	PSAP	MDSC	Innate
630	PTGER2	MDSC	Innate
631	PTGES2	MDSC	Innate
632	S100A8	MDSC	Innate
633	S100A9	MDSC	Innate
634	ASGR2	Monocyte	Innate
635	CFP	Monocyte	Innate
636	ASGR1	Monocyte	Innate
637	CD1D	Monocyte	Innate
638	UPK3A	Monocyte	Innate
639	ACTG1	Monocyte	Innate
640	ANXA5	Monocyte	Innate
641	ATP6V1B2	Monocyte	Innate
642	CFL1	Monocyte	Innate
643	DAZAP2	Monocyte	Innate
644	CTBS	Monocyte	Innate
645	EMR4P	Monocyte	Innate
646	HIVEP2	Monocyte	Innate
647	MARCKSL1	Monocyte	Innate
648	MBP	Monocyte	Innate
649	MMP15	Monocyte	Innate
650	PNPLA6	Monocyte	Innate
651	TMBIM6	Monocyte	Innate
652	PQBP1	Monocyte	Innate
653	TEX264	Monocyte	Innate
654	IKZF1	Monocyte	Innate
655	AKT3	Natural killer cell	Innate
656	AXL	Natural killer cell	Innate
657	BST2	Natural killer cell	Innate
658	CDH2	Natural killer cell	Innate
659	CRTAM	Natural killer cell	Innate
660	CSF2RA	Natural killer cell	Innate
661	CTSZ	Natural killer cell	Innate
662	CXCL1	Natural killer cell	Innate
663	CYTH1	Natural killer cell	Innate
664	DAXX	Natural killer cell	Innate
665	DGKH	Natural killer cell	Innate
666	DLL4	Natural killer cell	Innate
667	DPYD	Natural killer cell	Innate
668	ERBB3	Natural killer cell	Innate
669	F11R	Natural killer cell	Innate
670	FAM27A	Natural killer cell	Innate
671	FAM49A	Natural killer cell	Innate
672	FASLG	Natural killer cell	Innate
673	FCGR1A	Natural killer cell	Innate
674	FN1	Natural killer cell	Innate
675	FSTL1	Natural killer cell	Innate
676	FUCA1	Natural killer cell	Innate
677	GBP3	Natural killer cell	Innate
678	GLS2	Natural killer cell	Innate
679	GRB2	Natural killer cell	Innate
680	LST1	Natural killer cell	Innate
681	BCL2	Natural killer cell	Innate
682	CDC5L	Natural killer cell	Innate
683	FGF18	Natural killer cell	Innate
684	FUT5	Natural killer cell	Innate
685	FZR1	Natural killer cell	Innate
686	GAGE2	Natural killer cell	Innate
687	IGFBP5	Natural killer cell	Innate
688	KANK2	Natural killer cell	Innate
689	LDB3	Natural killer cell	Innate
690	BTN2A2	Natural killer T cell	Innate
691	CD101	Natural killer T cell	Innate
692	CD109	Natural killer T cell	Innate
693	CNPY3	Natural killer T cell	Innate
694	CNPY4	Natural killer T cell	Innate
695	CREB1	Natural killer T cell	Innate
696	CRTC2	Natural killer T cell	Innate
697	CRTC3	Natural killer T cell	Innate
698	CSF2	Natural killer T cell	Innate
699	KLRC1	Natural killer T cell	Innate
700	FUT4	Natural killer T cell	Innate
701	ICAM2	Natural killer T cell	Innate
702	IL32	Natural killer T cell	Innate
703	LAMP2	Natural killer T cell	Innate
704	LILRB5	Natural killer T cell	Innate
705	KLRG1	Natural killer T cell	Innate
706	HSPA4	Natural killer T cell	Innate
707	HSPB6	Natural killer T cell	Innate
708	ISM2	Natural killer T cell	Innate
709	ITIH2	Natural killer T cell	Innate
710	KDM4C	Natural killer T cell	Innate
711	KIR2DS4	Natural killer T cell	Innate
712	KIRREL3	Natural killer T cell	Innate
713	SDCBP	Natural killer T cell	Innate
714	NFATC2IP	Natural killer T cell	Innate
715	MICB	Natural killer T cell	Innate
716	KIR2DL1	Natural killer T cell	Innate
717	KIR2DL3	Natural killer T cell	Innate
718	KIR3DL1	Natural killer T cell	Innate
719	KIR3DL2	Natural killer T cell	Innate
720	NCR1	Natural killer T cell	Innate
721	FOSL1	Natural killer T cell	Innate
722	TSLP	Natural killer T cell	Innate
723	SLC7A7	Natural killer T cell	Innate
724	SPP1	Natural killer T cell	Innate
725	TREM2	Natural killer T cell	Innate
726	UBASH3A	Natural killer T cell	Innate
727	YBX2	Natural killer T cell	Innate
728	CCDC88A	Natural killer T cell	Innate
729	CLEC1A	Natural killer T cell	Innate
730	THBD	Natural killer T cell	Innate
731	PDPN	Natural killer T cell	Innate
732	VCAM1	Natural killer T cell	Innate
733	EMR1	Natural killer T cell	Innate
734	CREB5	Neutrophil	Innate
735	CDA	Neutrophil	Innate
736	CHST15	Neutrophil	Innate
737	S100A12	Neutrophil	Innate
738	APOBEC3A	Neutrophil	Innate
739	CASP5	Neutrophil	Innate
740	MMP25	Neutrophil	Innate
741	HAL	Neutrophil	Innate
742	C1orf183	Neutrophil	Innate
743	FFAR2	Neutrophil	Innate
744	MAK	Neutrophil	Innate
745	CXCR1	Neutrophil	Innate
746	STEAP4	Neutrophil	Innate
747	MGAM	Neutrophil	Innate
748	BTNL8	Neutrophil	Innate
749	CXCR2	Neutrophil	Innate
750	TNFRSF10C	Neutrophil	Innate
751	VNN3	Neutrophil	Innate
752	CBX6	Plasmacytoid dendritic cell	Innate
753	DAB2	Plasmacytoid dendritic cell	Innate
754	DDX17	Plasmacytoid dendritic cell	Innate
755	HIGD1A	Plasmacytoid dendritic cell	Innate
756	IDH3A	Plasmacytoid dendritic cell	Innate
757	IL3RA	Plasmacytoid dendritic cell	Innate
758	MAGED1	Plasmacytoid dendritic cell	Innate
759	NUCB2	Plasmacytoid dendritic cell	Innate
760	OFD1	Plasmacytoid dendritic cell	Innate
761	OGT	Plasmacytoid dendritic cell	Innate
762	PDIA4	Plasmacytoid dendritic cell	Innate
763	SERTAD2	Plasmacytoid dendritic cell	Innate
764	SIRPA	Plasmacytoid dendritic cell	Innate
765	TMED2	Plasmacytoid dendritic cell	Innate
766	ENG	Plasmacytoid dendritic cell	Innate
767	FCAR	Plasmacytoid dendritic cell	Innate
768	IGF1	Plasmacytoid dendritic cell	Innate
769	ITGA2B	Plasmacytoid dendritic cell	Innate
770	GABARAP	Plasmacytoid dendritic cell	Innate
771	GPX1	Plasmacytoid dendritic cell	Innate
772	KRT23	Plasmacytoid dendritic cell	Innate
773	PROK2	Plasmacytoid dendritic cell	Innate
774	RALB	Plasmacytoid dendritic cell	Innate
775	RETNLB	Plasmacytoid dendritic cell	Innate
776	RNF141	Plasmacytoid dendritic cell	Innate
777	SEC14L1	Plasmacytoid dendritic cell	Innate
778	SEPX1	Plasmacytoid dendritic cell	Innate
779	EMP3	Plasmacytoid dendritic cell	Innate
780	CD300LF	Plasmacytoid dendritic cell	Innate
781	ABTB1	Plasmacytoid dendritic cell	Innate
782	KLHL21	Plasmacytoid dendritic cell	Innate
783	PHRF1	Plasmacytoid dendritic cell	Innate

## Sheet: Table S3 
Supplementary Table S3. Gene list of 125 genes intersected by TCGA-GTEx,GSE12368 and GSE143383
	Gene_Symbol
1	RNASEH2A
2	GPX8
3	GAS2L3
4	CDKN2D
5	CALB1
6	MND1
7	ASF1B
8	MAD2L1
9	IGFBP3
10	EFNA3
11	IKBIP
12	HIGD1B
13	GGH
14	ANGPT2
15	HOXA13
16	ORC6
17	ENC1
18	CDT1
19	IDO1
20	MYBL1
21	TPX2
22	AP1S1
23	GINS1
24	KIF18A
25	FAP
26	SPINK13
27	THSD7B
28	CDKN3
29	TRIM59
30	CDC25C
31	C5orf34
32	UBE2T
33	CENPK
34	UBE2C
35	ESM1
36	CENPE
37	TRIP13
38	PLXNC1
39	KIF11
40	ZNF367
41	PMAIP1
42	CDK1
43	TSPAN5
44	DTL
45	PCDHB2
46	C4orf46
47	CHEK1
48	CRNDE
49	NUF2
50	C9orf40
51	CDC25A
52	TMEM106C
53	CENPW
54	MELK
55	CDH13
56	TIGD7
57	ZIC2
58	ANLN
59	RAD51AP1
60	HOMER1
61	DHFR
62	FOXM1
63	LMNB1
64	BUB1
65	FAT1
66	CCNB2
67	PBK
68	KIF4A
69	PRC1
70	SKA1
71	CEP55
72	VWF
73	AK4
74	APOBEC3B
75	CENPM
76	KCNJ2
77	CCNA2
78	FGFR1
79	BARD1
80	NDC80
81	PLEKHG4
82	SMC4
83	ASPM
84	CENPA
85	RFC4
86	FAM83D
87	TK1
88	FSCN1
89	DLGAP5
90	HMMR
91	BIRC5
92	CDC45
93	TTK
94	KIF15
95	TYMS
96	FANCI
97	CCDC150
98	TOP2A
99	NEK2
100	DEPDC1
101	UHRF1
102	NETO2
103	HJURP
104	DBF4
105	TROAP
106	TNFAIP6
107	KIF14
108	KIF20A
109	ZNF404
110	DUSP2
111	NCAPG2
112	POLE2
113	CDC6
114	E2F7
115	RRM2
116	OIP5
117	STARD4
118	SPAG5
119	STC1
120	ZDHHC23
121	KIF23
122	LAMP3
123	DDIT3
124	CCNE2
125	POLQ

## Sheet: Table S4 
Supplementary Table S4. A list of 102 aging-related genes with prognostic significance
	gene	HR	L95CI	H95CI	pvalue
1	ACLY	1.6209439876231	1.14932799198281	2.28608319760717	0.00589930916528936
2	ADCK5	1.65391171982595	1.05746280641984	2.58678032018802	0.0274681291597264
3	AR	0.747937375937364	0.600689393239731	0.931280499738762	0.00941986650079549
4	ARPC1B	11.3551143773022	3.94317950052656	32.6991511556591	6.72023597096646e-06
5	ASF1A	1.78949810880245	1.02531175791821	3.12324856969307	0.0405666805175143
6	AURKA	2.56787622922845	1.8105770209997	3.64192644232041	1.22512651767384e-07
7	BRCA1	2.70721950919224	1.75873758566444	4.16721489930644	6.02486435847115e-06
8	BTG3	1.64569865695279	1.1458034909279	2.3636898394357	0.00700179621164469
9	CBX7	0.564633690136851	0.380755199612233	0.837312804558517	0.00446654212892158
10	CBX8	1.58850188349489	1.1981833469014	2.10597004239158	0.0012968405063716
11	CCN1	1.34548127021758	1.02522326100567	1.76578109116498	0.032389785863889
12	CDK1	2.59557821532578	1.80376322296517	3.73498371964748	2.79558368123797e-07
13	CDK6	1.89956880212655	1.41000357839149	2.55911523155767	2.44814317601544e-05
14	CDKN2A	1.55502532524335	1.09353461205275	2.21127318284787	0.0139819550828865
15	CENPA	2.63648630915631	1.88032786928871	3.6967276674988	1.89276783236461e-08
16	CHEK1	2.6580197152276	1.8329448404452	3.85449068113943	2.53158385924063e-07
17	CIP2A	3.23386614032612	1.9560501524425	5.34643255465055	4.74951216701762e-06
18	CTNNAL1	1.5421891103404	1.09968978331166	2.1627437920631	0.0120485314978762
19	CXCL8	1.54682221497356	1.17462461883928	2.03695625509708	0.0018963092516851
20	DEK	2.06563720873517	1.34071771586578	3.18251711573442	0.0010036460132958
21	DGCR8	6.13054396276261	2.57958623573762	14.5696114976432	4.03389087028431e-05
22	DHX9	4.00537478709951	1.67887235321256	9.5558349950988	0.00176085226539388
23	DPY30	2.1788760497323	1.02721411464632	4.62172469439987	0.04236172897864
24	DUSP16	1.56144636052798	1.06259185265505	2.29449786455079	0.0232615193099033
25	E2F1	2.1896024963391	1.52311990822228	3.14772268820924	2.31566770522867e-05
26	ENDOG	2.41340315800583	1.31108704026311	4.44250810526176	0.00465505071070155
27	EPHA3	1.44193792775969	1.10504323533224	1.88154175423442	0.00702504091040785
28	ETS2	0.659976414160587	0.447406000907948	0.973542747223642	0.0361572742893146
29	EWSR1	7.22113745811365	2.88163673437514	18.0955585299614	2.46490092856484e-05
30	EZH2	3.23871564388493	2.0694884321174	5.06853716075759	2.70768122946659e-07
31	FASTK	5.28766378183111	2.04803027952634	13.6518432120813	0.000578899796947043
32	FOXM1	2.39447508220459	1.64203252035141	3.4917158145392	5.71454166832159e-06
33	GATA4	1.40998579023721	1.19850212616316	1.65878715212243	3.4153472916284e-05
34	HDAC4	4.74073482874803	2.47093536553713	9.09557045884895	2.85558913378789e-06
35	HIVEP1	1.87282799162403	1.11147118290467	3.15571356249126	0.0184253056163008
36	HJURP	2.5262544462644	1.83515289178186	3.47761843487276	1.32281421685691e-08
37	HMGB1	3.75745444641367	1.65065008630528	8.55327487879383	0.00160987123808108
38	HRAS	2.16816562476472	1.32076904864426	3.55924616891712	0.00221280498683328
39	HSPA5	2.02233691593434	1.12272655365102	3.64278068266128	0.0190015566138138
40	IGFBP6	1.34966624916202	1.03872906867901	1.75368056893186	0.0248085675585789
41	ING1	5.10524444128327	2.51848407561754	10.3488924379491	6.12697330835473e-06
42	IRF5	0.615324345796161	0.394304784354939	0.960231946332788	0.0324610487290361
43	IRF7	1.66786364068816	1.11902886398563	2.48587790132756	0.0119953541972914
44	KDM4A	2.68370686773116	1.11730134865222	6.44614146451662	0.0272409152646876
45	KDM5B	2.56617418232675	1.57864920427104	4.17144601614088	0.000143636600943596
46	KL	0.404143777694365	0.185793682422114	0.879105203792615	0.0223168845181909
47	MAD2L1	2.19734154655612	1.40299446298631	3.44143187988388	0.000583351389475953
48	MAGOH	3.21316605012411	1.35530478882329	7.61779649183866	0.0080430889639137
49	MAGOHB	3.50083237521121	1.42189911686581	8.61933675459449	0.00641737992231648
50	MAP2K2	2.22735160832028	1.06108559300034	4.67549010165984	0.0342866665296912
51	MAP2K7	4.92340959045023	1.95669011966931	12.3882477617017	0.00070985534344132
52	MAPK12	1.26763990042634	1.03543911985839	1.55191250391686	0.0216007239551312
53	MAPK14	2.23972247185265	1.3569503006049	3.69678738321188	0.00161145024262929
54	MARCHF5	2.59627102406568	1.3494213588092	4.99519530085942	0.00426980145856469
55	MCL1	1.65523154573271	1.0198465028679	2.68647434911445	0.0414003438028566
56	MCRS1	5.05282835799752	1.81314184915375	14.0811235631124	0.00194869820754132
57	MMP9	1.53208907541652	1.18983561933051	1.97279094429146	0.000941441741419535
58	MOB3A	1.95555	1.00858534685262	3.79162210381512	0.0471145299659505
59	MVK	1.38075421845252	1.03771138711039	1.83719889311728	0.0268293629848179
60	MYC	1.72906212038606	1.24594151911299	2.39951536271328	0.00105595417074977
61	NEK6	1.50989640391769	1.2102280659304	1.88376655172917	0.000261834438165062
62	NOX4	1.70027539651478	1.14987242479301	2.51413666565132	0.00782003533472847
63	P3H1	4.7819900354046	2.63148009983277	8.68994931793788	2.82459558043689e-07
64	PAK4	4.54918501761958	2.08641119022428	9.91898644979458	0.000139444464432345
65	PCGF2	2.0173791201243	1.05759886287123	3.84816839086278	0.0331778480644875
66	PIAS4	3.37044330971562	1.63138120051298	6.96335602030642	0.00103090143174436
67	PIK3R5	0.617839221387535	0.39301192300267	0.971281737633601	0.0369598886393864
68	PNPT1	2.94031785696827	1.41648051596591	6.10348607168171	0.00379962140794498
69	PSMB5	1.96854239400506	1.17767791804747	3.29050846382514	0.00976927308812922
70	PSMD14	2.72158586262618	1.42673564753194	5.19159216387414	0.00237754795820474
71	PTTG1	2.20455066123837	1.57329275265435	3.08909045043715	4.37318345626033e-06
72	RBX1	3.63201591937547	1.93515534471513	6.81678588472116	5.94086709079204e-05
73	RUVBL2	2.34023431299645	1.37754749702079	3.97568624789372	0.00166322354931871
74	SENP1	3.69504974749494	1.70595615469969	8.00336667437147	0.000918117165133648
75	SIN3B	1.82460867546927	1.14758675832088	2.90104150684772	0.0110275585396273
76	SIX1	1.61137567931326	1.13098620515129	2.29581189236072	0.0082547107604847
77	SLC16A7	0.696235198556354	0.511393370812912	0.947887632837823	0.0214521957279127
78	SMARCA4	6.18426936956231	2.60795686997208	14.6648083316332	3.5363218362679e-05
79	SMURF2	2.05480781704019	1.13844111583757	3.70878660848707	0.0168341782784654
80	SP1	2.50624655721114	1.1400415205087	5.50968687765856	0.0222500656228882
81	SPIN1	2.84381979859482	1.35618103844637	5.96329753743249	0.00566786316636605
82	SRSF1	3.87295740469025	1.52369836113518	9.8443362814737	0.00444428635357171
83	STAT5B	0.474109014522966	0.270387521487521	0.831322970880193	0.00919518066272794
84	SUPT5H	3.12518292372841	1.44302810256382	6.76824539273426	0.00385051419792503
85	TACC3	2.81142038346129	1.89124850134822	4.17929455960282	3.21635067511385e-07
86	TBX2	1.53955797876431	1.17855139846139	2.01114586353317	0.00155087077099254
87	TERF2	2.31422313945351	1.04450530665998	5.12743085653414	0.0387112960699101
88	TFDP1	3.45562030119146	1.90249391602805	6.27666220922123	4.65972506662205e-05
89	TGFB1I1	1.99021274576085	1.39575080033573	2.83786100816578	0.000143623267603353
90	TLR3	0.596996713751313	0.390626839807181	0.912392697864266	0.0171431372492028
91	TNFSF13	0.582122960427556	0.344833713954087	0.982697246076294	0.0428368838094619
92	TP53	2.13780771229177	1.13639877114025	4.02167085251991	0.0184455745286265
93	TPR	2.94735385625523	1.59928637711238	5.43173185134445	0.000529549257189799
94	TRIM28	3.65701640449766	1.9040308768798	7.02392442536491	9.86867793926263e-05
95	TXN	2.51855532317884	1.23136775033555	5.15128069107214	0.0114051782290946
96	TXNIP	0.616104435735167	0.448282613024519	0.846753063143645	0.00283349226103814
97	TYK2	5.12422485880521	2.1041550992194	12.4789662194286	0.00032055493269803
98	UBTD1	1.75562731925492	1.00381634207252	3.07050917078169	0.0484592349538189
99	USP1	2.37841693524617	1.4465072804029	3.91070767116371	0.000638011460661531
100	VEGFA	1.50449040223239	1.00050278404341	2.26235389497044	0.0497183810659351
101	YAP1	2.09074670173675	1.22669362637613	3.56341769194355	0.00670756567036843
102	YPEL3	0.442840269407763	0.237551880675745	0.825535473140808	0.0103683060222658

## Sheet: Table S5
Supplementary Table S5. Raw data of GSE19750
	title	geo_accession	status	submission_date	last_update_date	type	channel_count	source_name_ch1	organism_ch1	characteristics_ch1	characteristics_ch1.1	characteristics_ch1.2	characteristics_ch1.3	characteristics_ch1.4	characteristics_ch1.5	characteristics_ch1.6	characteristics_ch1.7	characteristics_ch1.8	characteristics_ch1.9	growth_protocol_ch1	molecule_ch1	extract_protocol_ch1	extract_protocol_ch1.1	label_ch1	label_protocol_ch1	taxid_ch1	hyb_protocol	scan_protocol	description	data_processing	platform_id	contact_name	contact_email	contact_institute	contact_address	contact_city	contact_state	contact_zip/postal_code	contact_country	supplementary_file	data_row_count	age in years:ch1	batch:ch1	functional:ch1	gender:ch1	Stage:ch1	survival in years:ch1	survival status:ch1	tumor grade:ch1
GSM493251	Normal adrenal gland, ACC-0520 [Affymetrix]	GSM493251	Public on Nov 21 2013	Jan 05 2010	Nov 21 2013	RNA	1	whole normal adrenal gland	Homo sapiens	Stage: NA	tumor grade: NA	functional: NA	gender: Unknown	age in years: Unknown	survival in years: NA	survival status: NA	tumor size in cm: NA	tumor weight in grams: NA	batch: 1		total RNA	normal adrenal gland samples were flash-frozen and maintaned at -80 degrees C until chipped for RNA extraction	100 mg of normal adrenal gland was chipped from flash frozen samples. The tissue was homogenized by sonication using the Covaris S-2 tissue processor in the presence of the RLT buffer from the Qiagen Rneasy kit. RNA was extracted with Trizol/chloroform and the aqueous phase purified using the RNeasy kit.	biotin	Purified total RNA was amplified and reverse transcribed utilizing the MessageAmp II Biotin Enhanced Kit (Ambion, Inc). Biotin-labeled cRNA was synthesized according to standard protocol, followed by purification through provided cRNA Filter Cartridges.	9606	Labeled cRNA was fragmented and hybridized to Affymetrix U133 Plus 2 human genome arrays following the manufacture’s protocol.	Scanning and washing was completed on the Fluidic Stations FS450 and the GeneChip® Scanner 3000 with Workstation.	ACC-0520	All processing was done in GenePattern. Data was normalized by gcRMA with quantile normalization and background subtraction after using the ExpressionFileCreator. Data was then floored at 5.5 using PreprocessDataset. The data was subsequently filtered to remove 1) probes with more than 35 floored values and/or 2) probes where all values from one batch were floored while values from the other batc…	GPL570	Kimberly,J.,Bussey	Kimberly.Bussey@asu.edu	Arizona State University	1001 S. McAllister Ave.	Tempe	AZ	85287-6501	USA	ftp://ftp.ncbi.nlm.nih.gov/geo/samples/GSM493nnn/GSM493251/suppl/GSM493251.CEL.gz	54675	Unknown	1	NA	Unknown	NA	NA	NA	NA
GSM493252	Normal adrenal gland, ACC-0523 [Affymetrix]	GSM493252	Public on Nov 21 2013	Jan 05 2010	Nov 21 2013	RNA	1	whole normal adrenal gland	Homo sapiens	Stage: NA	tumor grade: NA	functional: NA	gender: Unknown	age in years: Unknown	survival in years: NA	survival status: NA	tumor size in cm: NA	tumor weight in grams: NA	batch: 1		total RNA	normal adrenal gland samples were flash-frozen and maintaned at -80 degrees C until chipped for RNA extraction	100 mg of normal adrenal gland was chipped from flash frozen samples. The tissue was homogenized by sonication using the Covaris S-2 tissue processor in the presence of the RLT buffer from the Qiagen Rneasy kit. RNA was extracted with Trizol/chloroform and the aqueous phase purified using the RNeasy kit.	biotin	Purified total RNA was amplified and reverse transcribed utilizing the MessageAmp II Biotin Enhanced Kit (Ambion, Inc). Biotin-labeled cRNA was synthesized according to standard protocol, followed by purification through provided cRNA Filter Cartridges.	9606	Labeled cRNA was fragmented and hybridized to Affymetrix U133 Plus 2 human genome arrays following the manufacture’s protocol.	Scanning and washing was completed on the Fluidic Stations FS450 and the GeneChip® Scanner 3000 with Workstation.	ACC-0523	All processing was done in GenePattern. Data was normalized by gcRMA with quantile normalization and background subtraction after using the ExpressionFileCreator. Data was then floored at 5.5 using PreprocessDataset. The data was subsequently filtered to remove 1) probes with more than 35 floored values and/or 2) probes where all values from one batch were floored while values from the other batc…	GPL570	Kimberly,J.,Bussey	Kimberly.Bussey@asu.edu	Arizona State University	1001 S. McAllister Ave.	Tempe	AZ	85287-6501	USA	ftp://ftp.ncbi.nlm.nih.gov/geo/samples/GSM493nnn/GSM493252/suppl/GSM493252.CEL.gz	54675	Unknown	1	NA	Unknown	NA	NA	NA	NA
GSM493253	Normal adrenal gland, ACC-Norm1 [Affymetrix]	GSM493253	Public on Nov 21 2013	Jan 05 2010	Nov 21 2013	RNA	1	whole normal adrenal gland	Homo sapiens	Stage: NA	tumor grade: NA	functional: NA	gender: Unknown	age in years: Unknown	survival in years: NA	survival status: NA	tumor size in cm: NA	tumor weight in grams: NA	batch: 1		total RNA	normal adrenal gland samples were flash-frozen and maintaned at -80 degrees C until chipped for RNA extraction	100 mg of normal adrenal gland was chipped from flash frozen samples. The tissue was homogenized by sonication using the Covaris S-2 tissue processor in the presence of the RLT buffer from the Qiagen Rneasy kit. RNA was extracted with Trizol/chloroform and the aqueous phase purified using the RNeasy kit.	biotin	Purified total RNA was amplified and reverse transcribed utilizing the MessageAmp II Biotin Enhanced Kit (Ambion, Inc). Biotin-labeled cRNA was synthesized according to standard protocol, followed by purification through provided cRNA Filter Cartridges.	9606	Labeled cRNA was fragmented and hybridized to Affymetrix U133 Plus 2 human genome arrays following the manufacture’s protocol.	Scanning and washing was completed on the Fluidic Stations FS450 and the GeneChip® Scanner 3000 with Workstation.	ACC-Norm1	All processing was done in GenePattern. Data was normalized by gcRMA with quantile normalization and background subtraction after using the ExpressionFileCreator. Data was then floored at 5.5 using PreprocessDataset. The data was subsequently filtered to remove 1) probes with more than 35 floored values and/or 2) probes where all values from one batch were floored while values from the other batc…	GPL570	Kimberly,J.,Bussey	Kimberly.Bussey@asu.edu	Arizona State University	1001 S. McAllister Ave.	Tempe	AZ	85287-6501	USA	ftp://ftp.ncbi.nlm.nih.gov/geo/samples/GSM493nnn/GSM493253/suppl/GSM493253.CEL.gz	54675	Unknown	1	NA	Unknown	NA	NA	NA	NA
GSM493254	Normal adrenal gland, ACC-Norm2 [Affymetrix]	GSM493254	Public on Nov 21 2013	Jan 05 2010	Nov 21 2013	RNA	1	whole normal adrenal gland	Homo sapiens	Stage: NA	tumor grade: NA	functional: NA	gender: Unknown	age in years: Unknown	survival in years: NA	survival status: NA	tumor size in cm: NA	tumor weight in grams: NA	batch: 1		total RNA	normal adrenal gland samples were flash-frozen and maintaned at -80 degrees C until chipped for RNA extraction	100 mg of normal adrenal gland was chipped from flash frozen samples. The tissue was homogenized by sonication using the Covaris S-2 tissue processor in the presence of the RLT buffer from the Qiagen Rneasy kit. RNA was extracted with Trizol/chloroform and the aqueous phase purified using the RNeasy kit.	biotin	Purified total RNA was amplified and reverse transcribed utilizing the MessageAmp II Biotin Enhanced Kit (Ambion, Inc). Biotin-labeled cRNA was synthesized according to standard protocol, followed by purification through provided cRNA Filter Cartridges.	9606	Labeled cRNA was fragmented and hybridized to Affymetrix U133 Plus 2 human genome arrays following the manufacture’s protocol.	Scanning and washing was completed on the Fluidic Stations FS450 and the GeneChip® Scanner 3000 with Workstation.	ACC-Norm2	All processing was done in GenePattern. Data was normalized by gcRMA with quantile normalization and background subtraction after using the ExpressionFileCreator. Data was then floored at 5.5 using PreprocessDataset. The data was subsequently filtered to remove 1) probes with more than 35 floored values and/or 2) probes where all values from one batch were floored while values from the other batc…	GPL570	Kimberly,J.,Bussey	Kimberly.Bussey@asu.edu	Arizona State University	1001 S. McAllister Ave.	Tempe	AZ	85287-6501	USA	ftp://ftp.ncbi.nlm.nih.gov/geo/samples/GSM493nnn/GSM493254/suppl/GSM493254.CEL.gz	54675	Unknown	1	NA	Unknown	NA	NA	NA	NA
GSM493255	Adrenocortical Carcinoma, ACC-5 [Affymetrix]	GSM493255	Public on Nov 21 2013	Jan 05 2010	Nov 21 2013	RNA	1	tumor, flash-frozen	Homo sapiens	Stage: 2	tumor grade: 3	functional: None	gender: M	age in years: 23.3	survival in years: 3	survival status: dead	tumor size in cm: 19	tumor weight in grams: 1100	batch: 1		total RNA	Tumor samples were flash-frozen and maintaned at -80 degrees C until chipped for RNA extraction	100 mg of tumor was chipped from flash frozen samples. The tissue was homogenized by sonication using the Covaris S-2 tissue processor in the presence of the RLT buffer from the Qiagen Rneasy kit. RNA was extracted with Trizol/chloroform and the aqueous phase purified using the RNeasy kit.	biotin	Purified total RNA was amplified and reverse transcribed utilizing the MessageAmp II Biotin Enhanced Kit (Ambion, Inc). Biotin-labeled cRNA was synthesized according to standard protocol, followed by purification through provided cRNA Filter Cartridges.	9606	Labeled cRNA was fragmented and hybridized to Affymetrix U133 Plus 2 human genome arrays following the manufacture’s protocol.	Scanning and washing was completed on the Fluidic Stations FS450 and the GeneChip® Scanner 3000 with Workstation.	ACC-5	All processing was done in GenePattern. Data was normalized by gcRMA with quantile normalization and background subtraction after using the ExpressionFileCreator. Data was then floored at 5.5 using PreprocessDataset. The data was subsequently filtered to remove 1) probes with more than 35 floored values and/or 2) probes where all values from one batch were floored while values from the other batc…	GPL570	Kimberly,J.,Bussey	Kimberly.Bussey@asu.edu	Arizona State University	1001 S. McAllister Ave.	Tempe	AZ	85287-6501	USA	ftp://ftp.ncbi.nlm.nih.gov/geo/samples/GSM493nnn/GSM493255/suppl/GSM493255.CEL.gz	54675	23.3	1	None	M	2	3	dead	3
GSM493256	Adrenocortical Carcinoma, ACC-8 [Affymetrix]	GSM493256	Public on Nov 21 2013	Jan 05 2010	Nov 21 2013	RNA	1	tumor, flash-frozen	Homo sapiens	Stage: 4	tumor grade: 4	functional: None	gender: F	age in years: 56.5	survival in years: 0.6	survival status: dead	tumor size in cm: 9	tumor weight in grams: 190	batch: 1		total RNA	Tumor samples were flash-frozen and maintaned at -80 degrees C until chipped for RNA extraction	100 mg of tumor was chipped from flash frozen samples. The tissue was homogenized by sonication using the Covaris S-2 tissue processor in the presence of the RLT buffer from the Qiagen Rneasy kit. RNA was extracted with Trizol/chloroform and the aqueous phase purified using the RNeasy kit.	biotin	Purified total RNA was amplified and reverse transcribed utilizing the MessageAmp II Biotin Enhanced Kit (Ambion, Inc). Biotin-labeled cRNA was synthesized according to standard protocol, followed by purification through provided cRNA Filter Cartridges.	9606	Labeled cRNA was fragmented and hybridized to Affymetrix U133 Plus 2 human genome arrays following the manufacture’s protocol.	Scanning and washing was completed on the Fluidic Stations FS450 and the GeneChip® Scanner 3000 with Workstation.	ACC-8	All processing was done in GenePattern. Data was normalized by gcRMA with quantile normalization and background subtraction after using the ExpressionFileCreator. Data was then floored at 5.5 using PreprocessDataset. The data was subsequently filtered to remove 1) probes with more than 35 floored values and/or 2) probes where all values from one batch were floored while values from the other batc…	GPL570	Kimberly,J.,Bussey	Kimberly.Bussey@asu.edu	Arizona State University	1001 S. McAllister Ave.	Tempe	AZ	85287-6501	USA	ftp://ftp.ncbi.nlm.nih.gov/geo/samples/GSM493nnn/GSM493256/suppl/GSM493256.CEL.gz	54675	56.5	1	None	F	4	0.6	dead	4
GSM493257	Adrenocortical Carcinoma, ACC-10 [Affymetrix]	GSM493257	Public on Nov 21 2013	Jan 05 2010	Nov 21 2013	RNA	1	tumor, flash-frozen	Homo sapiens	Stage: 2	tumor grade: 4	functional: None	gender: M	age in years: 67.8	survival in years: 1.7	survival status: dead	tumor size in cm: 7.6	tumor weight in grams: 150	batch: 1		total RNA	Tumor samples were flash-frozen and maintaned at -80 degrees C until chipped for RNA extraction	100 mg of tumor was chipped from flash frozen samples. The tissue was homogenized by sonication using the Covaris S-2 tissue processor in the presence of the RLT buffer from the Qiagen Rneasy kit. RNA was extracted with Trizol/chloroform and the aqueous phase purified using the RNeasy kit.	biotin	Purified total RNA was amplified and reverse transcribed utilizing the MessageAmp II Biotin Enhanced Kit (Ambion, Inc). Biotin-labeled cRNA was synthesized according to standard protocol, followed by purification through provided cRNA Filter Cartridges.	9606	Labeled cRNA was fragmented and hybridized to Affymetrix U133 Plus 2 human genome arrays following the manufacture’s protocol.	Scanning and washing was completed on the Fluidic Stations FS450 and the GeneChip® Scanner 3000 with Workstation.	ACC-10	All processing was done in GenePattern. Data was normalized by gcRMA with quantile normalization and background subtraction after using the ExpressionFileCreator. Data was then floored at 5.5 using PreprocessDataset. The data was subsequently filtered to remove 1) probes with more than 35 floored values and/or 2) probes where all values from one batch were floored while values from the other batc…	GPL570	Kimberly,J.,Bussey	Kimberly.Bussey@asu.edu	Arizona State University	1001 S. McAllister Ave.	Tempe	AZ	85287-6501	USA	ftp://ftp.ncbi.nlm.nih.gov/geo/samples/GSM493nnn/GSM493257/suppl/GSM493257.CEL.gz	54675	67.8	1	None	M	2	1.7	dead	4
GSM493258	Adrenocortical Carcinoma, ACC-12 [Affymetrix]	GSM493258	Public on Nov 21 2013	Jan 05 2010	Nov 21 2013	RNA	1	tumor, flash-frozen	Homo sapiens	Stage: 4	tumor grade: 4	functional: Cushings	gender: M	age in years: 72.1	survival in years: 0.4	survival status: dead	tumor size in cm: 9.5	tumor weight in grams: 175	batch: 1		total RNA	Tumor samples were flash-frozen and maintaned at -80 degrees C until chipped for RNA extraction	100 mg of tumor was chipped from flash frozen samples. The tissue was homogenized by sonication using the Covaris S-2 tissue processor in the presence of the RLT buffer from the Qiagen Rneasy kit. RNA was extracted with Trizol/chloroform and the aqueous phase purified using the RNeasy kit.	biotin	Purified total RNA was amplified and reverse transcribed utilizing the MessageAmp II Biotin Enhanced Kit (Ambion, Inc). Biotin-labeled cRNA was synthesized according to standard protocol, followed by purification through provided cRNA Filter Cartridges.	9606	Labeled cRNA was fragmented and hybridized to Affymetrix U133 Plus 2 human genome arrays following the manufacture’s protocol.	Scanning and washing was completed on the Fluidic Stations FS450 and the GeneChip® Scanner 3000 with Workstation.	ACC-12	All processing was done in GenePattern. Data was normalized by gcRMA with quantile normalization and background subtraction after using the ExpressionFileCreator. Data was then floored at 5.5 using PreprocessDataset. The data was subsequently filtered to remove 1) probes with more than 35 floored values and/or 2) probes where all values from one batch were floored while values from the other batc…	GPL570	Kimberly,J.,Bussey	Kimberly.Bussey@asu.edu	Arizona State University	1001 S. McAllister Ave.	Tempe	AZ	85287-6501	USA	ftp://ftp.ncbi.nlm.nih.gov/geo/samples/GSM493nnn/GSM493258/suppl/GSM493258.CEL.gz	54675	72.1	1	Cushings	M	4	0.4	dead	4
GSM493259	Adrenocortical Carcinoma, ACC-13 [Affymetrix]	GSM493259	Public on Nov 21 2013	Jan 05 2010	Nov 21 2013	RNA	1	tumor, flash-frozen	Homo sapiens	Stage: 4	tumor grade: 4	functional: Cushings	gender: M	age in years: 46.9	survival in years: 0.1	survival status: dead	tumor size in cm: 12	tumor weight in grams: 235	batch: 1		total RNA	Tumor samples were flash-frozen and maintaned at -80 degrees C until chipped for RNA extraction	100 mg of tumor was chipped from flash frozen samples. The tissue was homogenized by sonication using the Covaris S-2 tissue processor in the presence of the RLT buffer from the Qiagen Rneasy kit. RNA was extracted with Trizol/chloroform and the aqueous phase purified using the RNeasy kit.	biotin	Purified total RNA was amplified and reverse transcribed utilizing the MessageAmp II Biotin Enhanced Kit (Ambion, Inc). Biotin-labeled cRNA was synthesized according to standard protocol, followed by purification through provided cRNA Filter Cartridges.	9606	Labeled cRNA was fragmented and hybridized to Affymetrix U133 Plus 2 human genome arrays following the manufacture’s protocol.	Scanning and washing was completed on the Fluidic Stations FS450 and the GeneChip® Scanner 3000 with Workstation.	ACC-13	All processing was done in GenePattern. Data was normalized by gcRMA with quantile normalization and background subtraction after using the ExpressionFileCreator. Data was then floored at 5.5 using PreprocessDataset. The data was subsequently filtered to remove 1) probes with more than 35 floored values and/or 2) probes where all values from one batch were floored while values from the other batc…	GPL570	Kimberly,J.,Bussey	Kimberly.Bussey@asu.edu	Arizona State University	1001 S. McAllister Ave.	Tempe	AZ	85287-6501	USA	ftp://ftp.ncbi.nlm.nih.gov/geo/samples/GSM493nnn/GSM493259/suppl/GSM493259.CEL.gz	54675	46.9	1	Cushings	M	4	0.1	dead	4
GSM493260	Adrenocortical Carcinoma, ACC-17 [Affymetrix]	GSM493260	Public on Nov 21 2013	Jan 05 2010	Nov 21 2013	RNA	1	tumor, flash-frozen	Homo sapiens	Stage: Recurrence	tumor grade: 4	functional: None	gender: F	age in years: 26.7	survival in years: 16.6	survival status: dead	tumor size in cm: 3	tumor weight in grams: unknown	batch: 1		total RNA	Tumor samples were flash-frozen and maintaned at -80 degrees C until chipped for RNA extraction	100 mg of tumor was chipped from flash frozen samples. The tissue was homogenized by sonication using the Covaris S-2 tissue processor in the presence of the RLT buffer from the Qiagen Rneasy kit. RNA was extracted with Trizol/chloroform and the aqueous phase purified using the RNeasy kit.	biotin	Purified total RNA was amplified and reverse transcribed utilizing the MessageAmp II Biotin Enhanced Kit (Ambion, Inc). Biotin-labeled cRNA was synthesized according to standard protocol, followed by purification through provided cRNA Filter Cartridges.	9606	Labeled cRNA was fragmented and hybridized to Affymetrix U133 Plus 2 human genome arrays following the manufacture’s protocol.	Scanning and washing was completed on the Fluidic Stations FS450 and the GeneChip® Scanner 3000 with Workstation.	ACC-17	All processing was done in GenePattern. Data was normalized by gcRMA with quantile normalization and background subtraction after using the ExpressionFileCreator. Data was then floored at 5.5 using PreprocessDataset. The data was subsequently filtered to remove 1) probes with more than 35 floored values and/or 2) probes where all values from one batch were floored while values from the other batc…	GPL570	Kimberly,J.,Bussey	Kimberly.Bussey@asu.edu	Arizona State University	1001 S. McAllister Ave.	Tempe	AZ	85287-6501	USA	ftp://ftp.ncbi.nlm.nih.gov/geo/samples/GSM493nnn/GSM493260/suppl/GSM493260.CEL.gz	54675	26.7	1	None	F	Recurrence	16.6	dead	4
GSM493261	Adrenocortical Carcinoma, ACC-19 [Affymetrix]	GSM493261	Public on Nov 21 2013	Jan 05 2010	Nov 21 2013	RNA	1	tumor, flash-frozen	Homo sapiens	Stage: 2	tumor grade: 3	functional: Cushings	gender: M	age in years: 48.5	survival in years: 3.1	survival status: dead	tumor size in cm: 9	tumor weight in grams: 195	batch: 1		total RNA	Tumor samples were flash-frozen and maintaned at -80 degrees C until chipped for RNA extraction	100 mg of tumor was chipped from flash frozen samples. The tissue was homogenized by sonication using the Covaris S-2 tissue processor in the presence of the RLT buffer from the Qiagen Rneasy kit. RNA was extracted with Trizol/chloroform and the aqueous phase purified using the RNeasy kit.	biotin	Purified total RNA was amplified and reverse transcribed utilizing the MessageAmp II Biotin Enhanced Kit (Ambion, Inc). Biotin-labeled cRNA was synthesized according to standard protocol, followed by purification through provided cRNA Filter Cartridges.	9606	Labeled cRNA was fragmented and hybridized to Affymetrix U133 Plus 2 human genome arrays following the manufacture’s protocol.	Scanning and washing was completed on the Fluidic Stations FS450 and the GeneChip® Scanner 3000 with Workstation.	ACC-19	All processing was done in GenePattern. Data was normalized by gcRMA with quantile normalization and background subtraction after using the ExpressionFileCreator. Data was then floored at 5.5 using PreprocessDataset. The data was subsequently filtered to remove 1) probes with more than 35 floored values and/or 2) probes where all values from one batch were floored while values from the other batc…	GPL570	Kimberly,J.,Bussey	Kimberly.Bussey@asu.edu	Arizona State University	1001 S. McAllister Ave.	Tempe	AZ	85287-6501	USA	ftp://ftp.ncbi.nlm.nih.gov/geo/samples/GSM493nnn/GSM493261/suppl/GSM493261.CEL.gz	54675	48.5	1	Cushings	M	2	3.1	dead	3
GSM493262	Adrenocortical Carcinoma, ACC-21 [Affymetrix]	GSM493262	Public on Nov 21 2013	Jan 05 2010	Nov 21 2013	RNA	1	tumor, flash-frozen	Homo sapiens	Stage: Recurrence	tumor grade: 4	functional: Cushings	gender: F	age in years: 36.9	survival in years: 13.8	survival status: dead	tumor size in cm: 6.5	tumor weight in grams: unknown	batch: 1		total RNA	Tumor samples were flash-frozen and maintaned at -80 degrees C until chipped for RNA extraction	100 mg of tumor was chipped from flash frozen samples. The tissue was homogenized by sonication using the Covaris S-2 tissue processor in the presence of the RLT buffer from the Qiagen Rneasy kit. RNA was extracted with Trizol/chloroform and the aqueous phase purified using the RNeasy kit.	biotin	Purified total RNA was amplified and reverse transcribed utilizing the MessageAmp II Biotin Enhanced Kit (Ambion, Inc). Biotin-labeled cRNA was synthesized according to standard protocol, followed by purification through provided cRNA Filter Cartridges.	9606	Labeled cRNA was fragmented and hybridized to Affymetrix U133 Plus 2 human genome arrays following the manufacture’s protocol.	Scanning and washing was completed on the Fluidic Stations FS450 and the GeneChip® Scanner 3000 with Workstation.	ACC-21	All processing was done in GenePattern. Data was normalized by gcRMA with quantile normalization and background subtraction after using the ExpressionFileCreator. Data was then floored at 5.5 using PreprocessDataset. The data was subsequently filtered to remove 1) probes with more than 35 floored values and/or 2) probes where all values from one batch were floored while values from the other batc…	GPL570	Kimberly,J.,Bussey	Kimberly.Bussey@asu.edu	Arizona State University	1001 S. McAllister Ave.	Tempe	AZ	85287-6501	USA	ftp://ftp.ncbi.nlm.nih.gov/geo/samples/GSM493nnn/GSM493262/suppl/GSM493262.CEL.gz	54675	36.9	1	Cushings	F	Recurrence	13.8	dead	4
GSM493263	Adrenocortical Carcinoma, ACC-26 [Affymetrix]	GSM493263	Public on Nov 21 2013	Jan 05 2010	Nov 21 2013	RNA	1	tumor, flash-frozen	Homo sapiens	Stage: 2	tumor grade: 3	functional: Cushings	gender: F	age in years: Unknown	survival in years: Unknown	survival status: Unknown	tumor size in cm: Unknown	tumor weight in grams: Unknown	batch: 1		total RNA	Tumor samples were flash-frozen and maintaned at -80 degrees C until chipped for RNA extraction	100 mg of tumor was chipped from flash frozen samples. The tissue was homogenized by sonication using the Covaris S-2 tissue processor in the presence of the RLT buffer from the Qiagen Rneasy kit. RNA was extracted with Trizol/chloroform and the aqueous phase purified using the RNeasy kit.	biotin	Purified total RNA was amplified and reverse transcribed utilizing the MessageAmp II Biotin Enhanced Kit (Ambion, Inc). Biotin-labeled cRNA was synthesized according to standard protocol, followed by purification through provided cRNA Filter Cartridges.	9606	Labeled cRNA was fragmented and hybridized to Affymetrix U133 Plus 2 human genome arrays following the manufacture’s protocol.	Scanning and washing was completed on the Fluidic Stations FS450 and the GeneChip® Scanner 3000 with Workstation.	ACC-26	All processing was done in GenePattern. Data was normalized by gcRMA with quantile normalization and background subtraction after using the ExpressionFileCreator. Data was then floored at 5.5 using PreprocessDataset. The data was subsequently filtered to remove 1) probes with more than 35 floored values and/or 2) probes where all values from one batch were floored while values from the other batc…	GPL570	Kimberly,J.,Bussey	Kimberly.Bussey@asu.edu	Arizona State University	1001 S. McAllister Ave.	Tempe	AZ	85287-6501	USA	ftp://ftp.ncbi.nlm.nih.gov/geo/samples/GSM493nnn/GSM493263/suppl/GSM493263.CEL.gz	54675	Unknown	1	Cushings	F	2	Unknown	Unknown	3
GSM493264	Adrenocortical Carcinoma, ACC-9 [Affymetrix]	GSM493264	Public on Nov 21 2013	Jan 05 2010	Nov 21 2013	RNA	1	tumor, flash-frozen	Homo sapiens	Stage: 3	tumor grade: 2	functional: None	gender: M	age in years: 53.2	survival in years: 9	survival status: dead	tumor size in cm: 8	tumor weight in grams: 195	batch: 1		total RNA	Tumor samples were flash-frozen and maintaned at -80 degrees C until chipped for RNA extraction	100 mg of tumor was chipped from flash frozen samples. The tissue was homogenized by sonication using the Covaris S-2 tissue processor in the presence of the RLT buffer from the Qiagen Rneasy kit. RNA was extracted with Trizol/chloroform and the aqueous phase purified using the RNeasy kit.	biotin	Purified total RNA was amplified and reverse transcribed utilizing the MessageAmp II Biotin Enhanced Kit (Ambion, Inc). Biotin-labeled cRNA was synthesized according to standard protocol, followed by purification through provided cRNA Filter Cartridges.	9606	Labeled cRNA was fragmented and hybridized to Affymetrix U133 Plus 2 human genome arrays following the manufacture’s protocol.	Scanning and washing was completed on the Fluidic Stations FS450 and the GeneChip® Scanner 3000 with Workstation.	ACC-9	All processing was done in GenePattern. Data was normalized by gcRMA with quantile normalization and background subtraction after using the ExpressionFileCreator. Data was then floored at 5.5 using PreprocessDataset. The data was subsequently filtered to remove 1) probes with more than 35 floored values and/or 2) probes where all values from one batch were floored while values from the other batc…	GPL570	Kimberly,J.,Bussey	Kimberly.Bussey@asu.edu	Arizona State University	1001 S. McAllister Ave.	Tempe	AZ	85287-6501	USA	ftp://ftp.ncbi.nlm.nih.gov/geo/samples/GSM493nnn/GSM493264/suppl/GSM493264.CEL.gz	54675	53.2	1	None	M	3	9	dead	2
GSM493265	Adrenocortical Carcinoma, ACC-MPI3 [Affymetrix]	GSM493265	Public on Nov 21 2013	Jan 05 2010	Nov 21 2013	RNA	1	tumor, flash-frozen	Homo sapiens	Stage: 3	tumor grade: 2	functional: Unknown	gender: F	age in years: 37	survival in years: Unknown	survival status: Unknown	tumor size in cm: Unknown	tumor weight in grams: unknown	batch: 1		total RNA	Tumor samples were flash-frozen and maintaned at -80 degrees C until chipped for RNA extraction	100 mg of tumor was chipped from flash frozen samples. The tissue was homogenized by sonication using the Covaris S-2 tissue processor in the presence of the RLT buffer from the Qiagen Rneasy kit. RNA was extracted with Trizol/chloroform and the aqueous phase purified using the RNeasy kit.	biotin	Purified total RNA was amplified and reverse transcribed utilizing the MessageAmp II Biotin Enhanced Kit (Ambion, Inc). Biotin-labeled cRNA was synthesized according to standard protocol, followed by purification through provided cRNA Filter Cartridges.	9606	Labeled cRNA was fragmented and hybridized to Affymetrix U133 Plus 2 human genome arrays following the manufacture’s protocol.	Scanning and washing was completed on the Fluidic Stations FS450 and the GeneChip® Scanner 3000 with Workstation.	ACC-MPI3	All processing was done in GenePattern. Data was normalized by gcRMA with quantile normalization and background subtraction after using the ExpressionFileCreator. Data was then floored at 5.5 using PreprocessDataset. The data was subsequently filtered to remove 1) probes with more than 35 floored values and/or 2) probes where all values from one batch were floored while values from the other batc…	GPL570	Kimberly,J.,Bussey	Kimberly.Bussey@asu.edu	Arizona State University	1001 S. McAllister Ave.	Tempe	AZ	85287-6501	USA	ftp://ftp.ncbi.nlm.nih.gov/geo/samples/GSM493nnn/GSM493265/suppl/GSM493265.CEL.gz	54675	37	1	Unknown	F	3	Unknown	Unknown	2
GSM493266	Adrenocortical Carcinoma, ACC-11 [Affymetrix]	GSM493266	Public on Nov 21 2013	Jan 05 2010	Nov 21 2013	RNA	1	tumor, flash-frozen	Homo sapiens	Stage: 2	tumor grade: 1	functional: aldosterone	gender: F	age in years: 54.2	survival in years: 18	survival status: dead	tumor size in cm: 15	tumor weight in grams: 890	batch: 1		total RNA	Tumor samples were flash-frozen and maintaned at -80 degrees C until chipped for RNA extraction	100 mg of tumor was chipped from flash frozen samples. The tissue was homogenized by sonication using the Covaris S-2 tissue processor in the presence of the RLT buffer from the Qiagen Rneasy kit. RNA was extracted with Trizol/chloroform and the aqueous phase purified using the RNeasy kit.	biotin	Purified total RNA was amplified and reverse transcribed utilizing the MessageAmp II Biotin Enhanced Kit (Ambion, Inc). Biotin-labeled cRNA was synthesized according to standard protocol, followed by purification through provided cRNA Filter Cartridges.	9606	Labeled cRNA was fragmented and hybridized to Affymetrix U133 Plus 2 human genome arrays following the manufacture’s protocol.	Scanning and washing was completed on the Fluidic Stations FS450 and the GeneChip® Scanner 3000 with Workstation.	ACC-11	All processing was done in GenePattern. Data was normalized by gcRMA with quantile normalization and background subtraction after using the ExpressionFileCreator. Data was then floored at 5.5 using PreprocessDataset. The data was subsequently filtered to remove 1) probes with more than 35 floored values and/or 2) probes where all values from one batch were floored while values from the other batc…	GPL570	Kimberly,J.,Bussey	Kimberly.Bussey@asu.edu	Arizona State University	1001 S. McAllister Ave.	Tempe	AZ	85287-6501	USA	ftp://ftp.ncbi.nlm.nih.gov/geo/samples/GSM493nnn/GSM493266/suppl/GSM493266.CEL.gz	54675	54.2	1	aldosterone	F	2	18	dead	1
GSM493267	Adrenocortical Carcinoma, ACC-22 [Affymetrix]	GSM493267	Public on Nov 21 2013	Jan 05 2010	Nov 21 2013	RNA	1	tumor, flash-frozen	Homo sapiens	Stage: 2	tumor grade: 2	functional: None	gender: F	age in years: 67.3	survival in years: 6.4	survival status: dead	tumor size in cm: 10	tumor weight in grams: 230	batch: 1		total RNA	Tumor samples were flash-frozen and maintaned at -80 degrees C until chipped for RNA extraction	100 mg of tumor was chipped from flash frozen samples. The tissue was homogenized by sonication using the Covaris S-2 tissue processor in the presence of the RLT buffer from the Qiagen Rneasy kit. RNA was extracted with Trizol/chloroform and the aqueous phase purified using the RNeasy kit.	biotin	Purified total RNA was amplified and reverse transcribed utilizing the MessageAmp II Biotin Enhanced Kit (Ambion, Inc). Biotin-labeled cRNA was synthesized according to standard protocol, followed by purification through provided cRNA Filter Cartridges.	9606	Labeled cRNA was fragmented and hybridized to Affymetrix U133 Plus 2 human genome arrays following the manufacture’s protocol.	Scanning and washing was completed on the Fluidic Stations FS450 and the GeneChip® Scanner 3000 with Workstation.	ACC-22	All processing was done in GenePattern. Data was normalized by gcRMA with quantile normalization and background subtraction after using the ExpressionFileCreator. Data was then floored at 5.5 using PreprocessDataset. The data was subsequently filtered to remove 1) probes with more than 35 floored values and/or 2) probes where all values from one batch were floored while values from the other batc…	GPL570	Kimberly,J.,Bussey	Kimberly.Bussey@asu.edu	Arizona State University	1001 S. McAllister Ave.	Tempe	AZ	85287-6501	USA	ftp://ftp.ncbi.nlm.nih.gov/geo/samples/GSM493nnn/GSM493267/suppl/GSM493267.CEL.gz	54675	67.3	1	None	F	2	6.4	dead	2
GSM493268	Adrenocortical Carcinoma, ACC-23 [Affymetrix]	GSM493268	Public on Nov 21 2013	Jan 05 2010	Nov 21 2013	RNA	1	tumor, flash-frozen	Homo sapiens	Stage: 2	tumor grade: 2	functional: Cushings	gender: F	age in years: 27.7	survival in years: 9.8	survival status: dead	tumor size in cm: 8	tumor weight in grams: 149	batch: 1		total RNA	Tumor samples were flash-frozen and maintaned at -80 degrees C until chipped for RNA extraction	100 mg of tumor was chipped from flash frozen samples. The tissue was homogenized by sonication using the Covaris S-2 tissue processor in the presence of the RLT buffer from the Qiagen Rneasy kit. RNA was extracted with Trizol/chloroform and the aqueous phase purified using the RNeasy kit.	biotin	Purified total RNA was amplified and reverse transcribed utilizing the MessageAmp II Biotin Enhanced Kit (Ambion, Inc). Biotin-labeled cRNA was synthesized according to standard protocol, followed by purification through provided cRNA Filter Cartridges.	9606	Labeled cRNA was fragmented and hybridized to Affymetrix U133 Plus 2 human genome arrays following the manufacture’s protocol.	Scanning and washing was completed on the Fluidic Stations FS450 and the GeneChip® Scanner 3000 with Workstation.	ACC-23	All processing was done in GenePattern. Data was normalized by gcRMA with quantile normalization and background subtraction after using the ExpressionFileCreator. Data was then floored at 5.5 using PreprocessDataset. The data was subsequently filtered to remove 1) probes with more than 35 floored values and/or 2) probes where all values from one batch were floored while values from the other batc…	GPL570	Kimberly,J.,Bussey	Kimberly.Bussey@asu.edu	Arizona State University	1001 S. McAllister Ave.	Tempe	AZ	85287-6501	USA	ftp://ftp.ncbi.nlm.nih.gov/geo/samples/GSM493nnn/GSM493268/suppl/GSM493268.CEL.gz	54675	27.7	1	Cushings	F	2	9.8	dead	2
GSM493269	Adrenocortical Carcinoma, ACC-27 [Affymetrix]	GSM493269	Public on Nov 21 2013	Jan 05 2010	Nov 21 2013	RNA	1	tumor, flash-frozen	Homo sapiens	Stage: Recurrence	tumor grade: 2	functional: None	gender: M	age in years: Unknown	survival in years: Unknown	survival status: Unknown	tumor size in cm: Unknown	tumor weight in grams: unknown	batch: 1		total RNA	Tumor samples were flash-frozen and maintaned at -80 degrees C until chipped for RNA extraction	100 mg of tumor was chipped from flash frozen samples. The tissue was homogenized by sonication using the Covaris S-2 tissue processor in the presence of the RLT buffer from the Qiagen Rneasy kit. RNA was extracted with Trizol/chloroform and the aqueous phase purified using the RNeasy kit.	biotin	Purified total RNA was amplified and reverse transcribed utilizing the MessageAmp II Biotin Enhanced Kit (Ambion, Inc). Biotin-labeled cRNA was synthesized according to standard protocol, followed by purification through provided cRNA Filter Cartridges.	9606	Labeled cRNA was fragmented and hybridized to Affymetrix U133 Plus 2 human genome arrays following the manufacture’s protocol.	Scanning and washing was completed on the Fluidic Stations FS450 and the GeneChip® Scanner 3000 with Workstation.	ACC-27	All processing was done in GenePattern. Data was normalized by gcRMA with quantile normalization and background subtraction after using the ExpressionFileCreator. Data was then floored at 5.5 using PreprocessDataset. The data was subsequently filtered to remove 1) probes with more than 35 floored values and/or 2) probes where all values from one batch were floored while values from the other batc…	GPL570	Kimberly,J.,Bussey	Kimberly.Bussey@asu.edu	Arizona State University	1001 S. McAllister Ave.	Tempe	AZ	85287-6501	USA	ftp://ftp.ncbi.nlm.nih.gov/geo/samples/GSM493nnn/GSM493269/suppl/GSM493269.CEL.gz	54675	Unknown	1	None	M	Recurrence	Unknown	Unknown	2
GSM493270	Adrenocortical Carcinoma, ACC-28 [Affymetrix]	GSM493270	Public on Nov 21 2013	Jan 05 2010	Nov 21 2013	RNA	1	tumor, flash-frozen	Homo sapiens	Stage: 1	tumor grade: 2	functional: Cushings	gender: F	age in years: 58	survival in years: Unknown	survival status: Unknown	tumor size in cm: 9	tumor weight in grams: 153.8	batch: 1		total RNA	Tumor samples were flash-frozen and maintaned at -80 degrees C until chipped for RNA extraction	100 mg of tumor was chipped from flash frozen samples. The tissue was homogenized by sonication using the Covaris S-2 tissue processor in the presence of the RLT buffer from the Qiagen Rneasy kit. RNA was extracted with Trizol/chloroform and the aqueous phase purified using the RNeasy kit.	biotin	Purified total RNA was amplified and reverse transcribed utilizing the MessageAmp II Biotin Enhanced Kit (Ambion, Inc). Biotin-labeled cRNA was synthesized according to standard protocol, followed by purification through provided cRNA Filter Cartridges.	9606	Labeled cRNA was fragmented and hybridized to Affymetrix U133 Plus 2 human genome arrays following the manufacture’s protocol.	Scanning and washing was completed on the Fluidic Stations FS450 and the GeneChip® Scanner 3000 with Workstation.	ACC-28	All processing was done in GenePattern. Data was normalized by gcRMA with quantile normalization and background subtraction after using the ExpressionFileCreator. Data was then floored at 5.5 using PreprocessDataset. The data was subsequently filtered to remove 1) probes with more than 35 floored values and/or 2) probes where all values from one batch were floored while values from the other batc…	GPL570	Kimberly,J.,Bussey	Kimberly.Bussey@asu.edu	Arizona State University	1001 S. McAllister Ave.	Tempe	AZ	85287-6501	USA	ftp://ftp.ncbi.nlm.nih.gov/geo/samples/GSM493nnn/GSM493270/suppl/GSM493270.CEL.gz	54675	58	1	Cushings	F	1	Unknown	Unknown	2
GSM493271	Adrenocortical Carcinoma, ACC-4 [Affymetrix]	GSM493271	Public on Nov 21 2013	Jan 05 2010	Nov 21 2013	RNA	1	tumor, flash-frozen	Homo sapiens	Stage: Recurrence	tumor grade: 3	functional: Unknown	gender: F	age in years: 56.7	survival in years: 0	survival status: dead	tumor size in cm: Unknown	tumor weight in grams: unknown	batch: 1		total RNA	Tumor samples were flash-frozen and maintaned at -80 degrees C until chipped for RNA extraction	100 mg of tumor was chipped from flash frozen samples. The tissue was homogenized by sonication using the Covaris S-2 tissue processor in the presence of the RLT buffer from the Qiagen Rneasy kit. RNA was extracted with Trizol/chloroform and the aqueous phase purified using the RNeasy kit.	biotin	Purified total RNA was amplified and reverse transcribed utilizing the MessageAmp II Biotin Enhanced Kit (Ambion, Inc). Biotin-labeled cRNA was synthesized according to standard protocol, followed by purification through provided cRNA Filter Cartridges.	9606	Labeled cRNA was fragmented and hybridized to Affymetrix U133 Plus 2 human genome arrays following the manufacture’s protocol.	Scanning and washing was completed on the Fluidic Stations FS450 and the GeneChip® Scanner 3000 with Workstation.	ACC-4	All processing was done in GenePattern. Data was normalized by gcRMA with quantile normalization and background subtraction after using the ExpressionFileCreator. Data was then floored at 5.5 using PreprocessDataset. The data was subsequently filtered to remove 1) probes with more than 35 floored values and/or 2) probes where all values from one batch were floored while values from the other batc…	GPL570	Kimberly,J.,Bussey	Kimberly.Bussey@asu.edu	Arizona State University	1001 S. McAllister Ave.	Tempe	AZ	85287-6501	USA	ftp://ftp.ncbi.nlm.nih.gov/geo/samples/GSM493nnn/GSM493271/suppl/GSM493271.CEL.gz	54675	56.7	1	Unknown	F	Recurrence	0	dead	3
GSM493272	Adrenocortical Carcinoma, ACC-MPI1 [Affymetrix]	GSM493272	Public on Nov 21 2013	Jan 05 2010	Nov 21 2013	RNA	1	tumor, flash-frozen	Homo sapiens	Stage: Recurrence	tumor grade: Unknown	functional: Unknown	gender: M	age in years: 42	survival in years: 14	survival status: alive	tumor size in cm: Unknown	tumor weight in grams: unknown	batch: 1		total RNA	Tumor samples were flash-frozen and maintaned at -80 degrees C until chipped for RNA extraction	100 mg of tumor was chipped from flash frozen samples. The tissue was homogenized by sonication using the Covaris S-2 tissue processor in the presence of the RLT buffer from the Qiagen Rneasy kit. RNA was extracted with Trizol/chloroform and the aqueous phase purified using the RNeasy kit.	biotin	Purified total RNA was amplified and reverse transcribed utilizing the MessageAmp II Biotin Enhanced Kit (Ambion, Inc). Biotin-labeled cRNA was synthesized according to standard protocol, followed by purification through provided cRNA Filter Cartridges.	9606	Labeled cRNA was fragmented and hybridized to Affymetrix U133 Plus 2 human genome arrays following the manufacture’s protocol.	Scanning and washing was completed on the Fluidic Stations FS450 and the GeneChip® Scanner 3000 with Workstation.	ACC-MPI1	All processing was done in GenePattern. Data was normalized by gcRMA with quantile normalization and background subtraction after using the ExpressionFileCreator. Data was then floored at 5.5 using PreprocessDataset. The data was subsequently filtered to remove 1) probes with more than 35 floored values and/or 2) probes where all values from one batch were floored while values from the other batc…	GPL570	Kimberly,J.,Bussey	Kimberly.Bussey@asu.edu	Arizona State University	1001 S. McAllister Ave.	Tempe	AZ	85287-6501	USA	ftp://ftp.ncbi.nlm.nih.gov/geo/samples/GSM493nnn/GSM493272/suppl/GSM493272.CEL.gz	54675	42	1	Unknown	M	Recurrence	14	alive	Unknown
GSM493273	Adrenocortical Carcinoma, ACC-MPI2 [Affymetrix]	GSM493273	Public on Nov 21 2013	Jan 05 2010	Nov 21 2013	RNA	1	tumor, flash-frozen	Homo sapiens	Stage: Unknown	tumor grade: Unknown	functional: Unknown	gender: F	age in years: 46	survival in years: Unknown	survival status: Unknown	tumor size in cm: Unknown	tumor weight in grams: unknown	batch: 1		total RNA	Tumor samples were flash-frozen and maintaned at -80 degrees C until chipped for RNA extraction	100 mg of tumor was chipped from flash frozen samples. The tissue was homogenized by sonication using the Covaris S-2 tissue processor in the presence of the RLT buffer from the Qiagen Rneasy kit. RNA was extracted with Trizol/chloroform and the aqueous phase purified using the RNeasy kit.	biotin	Purified total RNA was amplified and reverse transcribed utilizing the MessageAmp II Biotin Enhanced Kit (Ambion, Inc). Biotin-labeled cRNA was synthesized according to standard protocol, followed by purification through provided cRNA Filter Cartridges.	9606	Labeled cRNA was fragmented and hybridized to Affymetrix U133 Plus 2 human genome arrays following the manufacture’s protocol.	Scanning and washing was completed on the Fluidic Stations FS450 and the GeneChip® Scanner 3000 with Workstation.	ACC-MPI2	All processing was done in GenePattern. Data was normalized by gcRMA with quantile normalization and background subtraction after using the ExpressionFileCreator. Data was then floored at 5.5 using PreprocessDataset. The data was subsequently filtered to remove 1) probes with more than 35 floored values and/or 2) probes where all values from one batch were floored while values from the other batc…	GPL570	Kimberly,J.,Bussey	Kimberly.Bussey@asu.edu	Arizona State University	1001 S. McAllister Ave.	Tempe	AZ	85287-6501	USA	ftp://ftp.ncbi.nlm.nih.gov/geo/samples/GSM493nnn/GSM493273/suppl/GSM493273.CEL.gz	54675	46	1	Unknown	F	Unknown	Unknown	Unknown	Unknown
[truncated: 2 more columns]

## Sheet: Table S6
Supplementary Table S6. Raw data of GSE10927
	title	geo_accession	status	submission_date	last_update_date	type	channel_count	source_name_ch1	organism_ch1	characteristics_ch1	characteristics_ch1.1	characteristics_ch1.2	characteristics_ch1.3	characteristics_ch1.4	characteristics_ch1.5	characteristics_ch1.6	characteristics_ch1.7	characteristics_ch1.8	characteristics_ch1.9	characteristics_ch1.10	characteristics_ch1.11	characteristics_ch1.12	molecule_ch1	extract_protocol_ch1	label_ch1	label_protocol_ch1	taxid_ch1	hyb_protocol	scan_protocol	description	data_processing	platform_id	contact_name	contact_email	contact_phone	contact_institute	contact_address	contact_city	contact_state	contact_zip/postal_code	contact_country	supplementary_file	data_row_count	relation	relation.1	adrenocortical carcinoma cluster in our analysis:ch1	age:ch1	cinical characteristics:ch1	dead or alive at last followup:ch1
GSM277122	Adrenocortical Carcinoma 001	GSM277122	Public on Jan 22 2009	Mar 24 2008	Aug 28 2018	RNA	1	Adrenocortical Carcinoma	Homo sapiens	age: 41	Sex: F	side of body: Left	cinical characteristics: Left adrenal mass	tumor diameter (cm): 17	tumor weight (gm): 2540	weiss grade of tumor: Low	mitotic rate of tumor: 12	tumor stage: 3	adrenocortical carcinoma cluster in our analysis: 2	years to last followup: 4.753	dead or alive at last followup: dead	first principal component for 33 accs: -7.5326617	total RNA	Total RNA was extracted from the tissue lysate using Trizol (Invitrogen) and cleanup performed with an RNeasy kit (Qiagen)	biotin	3-5 µg of total RNA was processed to produce biotinylated cRNA targets.	9606	standard Affymetrix procedures	standard Affymetrix procedures	Comparison of patients with adrenocortical carcinomas, adrenocortical adenomas and normal adrenal cortex samples.	Ann Arbor quantile-normalized trimmed-mean method	GPL570	Rork,,Kuick	rork@umich.edu	734-936-9241	University of Michigan	University of Michigan, SPH II, 1415 Washington Heights, Room M2533	Ann Arbor	MI	48109-2029	USA	ftp://ftp.ncbi.nlm.nih.gov/geo/samples/GSM277nnn/GSM277122/suppl/GSM277122.CEL.gz	54675	Alternative to: GSM825417	Reanalyzed by: GSE119087	2	41	Left adrenal mass	dead
GSM277123	Adrenocortical Carcinoma 008	GSM277123	Public on Jan 22 2009	Mar 24 2008	Aug 28 2018	RNA	1	Adrenocortical Carcinoma	Homo sapiens	age: 45	Sex: F	side of body: Left	cinical characteristics: Left adrenal mass	tumor diameter (cm): 9	tumor weight (gm): 180	weiss grade of tumor: High	mitotic rate of tumor: 24	tumor stage: 2	adrenocortical carcinoma cluster in our analysis: 1	years to last followup: 1.512	dead or alive at last followup: dead	first principal component for 33 accs: 9.3626403	total RNA	Total RNA was extracted from the tissue lysate using Trizol (Invitrogen) and cleanup performed with an RNeasy kit (Qiagen)	biotin	3-5 µg of total RNA was processed to produce biotinylated cRNA targets.	9606	standard Affymetrix procedures	standard Affymetrix procedures	Comparison of patients with adrenocortical carcinomas, adrenocortical adenomas and normal adrenal cortex samples.	Ann Arbor quantile-normalized trimmed-mean method	GPL570	Rork,,Kuick	rork@umich.edu	734-936-9241	University of Michigan	University of Michigan, SPH II, 1415 Washington Heights, Room M2533	Ann Arbor	MI	48109-2029	USA	ftp://ftp.ncbi.nlm.nih.gov/geo/samples/GSM277nnn/GSM277123/suppl/GSM277123.CEL.gz	54675	Alternative to: GSM825401	Reanalyzed by: GSE119087	1	45	Left adrenal mass	dead
GSM277124	Adrenocortical Carcinoma 011	GSM277124	Public on Jan 22 2009	Mar 24 2008	Aug 28 2018	RNA	1	Adrenocortical Carcinoma	Homo sapiens	age: 48	Sex: F	side of body: not applicable	cinical characteristics: History of Adrenocortical carcinoma	tumor diameter (cm): unknown	tumor weight (gm): unknown	weiss grade of tumor: High	mitotic rate of tumor: 51	tumor stage: 4	adrenocortical carcinoma cluster in our analysis: 2	years to last followup: 1.658	dead or alive at last followup: dead	first principal component for 33 accs: -21.661757	total RNA	Total RNA was extracted from the tissue lysate using Trizol (Invitrogen) and cleanup performed with an RNeasy kit (Qiagen)	biotin	3-5 µg of total RNA was processed to produce biotinylated cRNA targets.	9606	standard Affymetrix procedures	standard Affymetrix procedures	Comparison of patients with adrenocortical carcinomas, adrenocortical adenomas and normal adrenal cortex samples.	Ann Arbor quantile-normalized trimmed-mean method	GPL570	Rork,,Kuick	rork@umich.edu	734-936-9241	University of Michigan	University of Michigan, SPH II, 1415 Washington Heights, Room M2533	Ann Arbor	MI	48109-2029	USA	ftp://ftp.ncbi.nlm.nih.gov/geo/samples/GSM277nnn/GSM277124/suppl/GSM277124.CEL.gz	54675	Alternative to: GSM825402	Reanalyzed by: GSE119087	2	48	History of Adrenocortical carcinoma	dead
GSM277125	Adrenocortical Carcinoma 013	GSM277125	Public on Jan 22 2009	Mar 24 2008	Aug 28 2018	RNA	1	Adrenocortical Carcinoma	Homo sapiens	age: 35	Sex: F	side of body: Left	cinical characteristics: History of Adrenocortical carcinoma with lung, liver and bone metastises 1 year prior	tumor diameter (cm): 16	tumor weight (gm): 460	weiss grade of tumor: Low	mitotic rate of tumor: 8	tumor stage: 4	adrenocortical carcinoma cluster in our analysis: 2	years to last followup: 1.233	dead or alive at last followup: dead	first principal component for 33 accs: -14.953185	total RNA	Total RNA was extracted from the tissue lysate using Trizol (Invitrogen) and cleanup performed with an RNeasy kit (Qiagen)	biotin	3-5 µg of total RNA was processed to produce biotinylated cRNA targets.	9606	standard Affymetrix procedures	standard Affymetrix procedures	Comparison of patients with adrenocortical carcinomas, adrenocortical adenomas and normal adrenal cortex samples.	Ann Arbor quantile-normalized trimmed-mean method	GPL570	Rork,,Kuick	rork@umich.edu	734-936-9241	University of Michigan	University of Michigan, SPH II, 1415 Washington Heights, Room M2533	Ann Arbor	MI	48109-2029	USA	ftp://ftp.ncbi.nlm.nih.gov/geo/samples/GSM277nnn/GSM277125/suppl/GSM277125.CEL.gz	54675	Alternative to: GSM825408	Reanalyzed by: GSE119087	2	35	History of Adrenocortical carcinoma with lung, liver and bone metastises 1 year prior	dead
GSM277126	Adrenocortical Carcinoma 014	GSM277126	Public on Jan 22 2009	Mar 24 2008	Aug 28 2018	RNA	1	Adrenocortical Carcinoma	Homo sapiens	age: 71	Sex: M	side of body: Right	cinical characteristics: Right adrenal tumor; Leg edema	tumor diameter (cm): 22	tumor weight (gm): 2440	weiss grade of tumor: High	mitotic rate of tumor: 22	tumor stage: 4	adrenocortical carcinoma cluster in our analysis: 1	years to last followup: 0.625	dead or alive at last followup: dead	first principal component for 33 accs: 26.18381	total RNA	Total RNA was extracted from the tissue lysate using Trizol (Invitrogen) and cleanup performed with an RNeasy kit (Qiagen)	biotin	3-5 µg of total RNA was processed to produce biotinylated cRNA targets.	9606	standard Affymetrix procedures	standard Affymetrix procedures	Comparison of patients with adrenocortical carcinomas, adrenocortical adenomas and normal adrenal cortex samples.	Ann Arbor quantile-normalized trimmed-mean method	GPL570	Rork,,Kuick	rork@umich.edu	734-936-9241	University of Michigan	University of Michigan, SPH II, 1415 Washington Heights, Room M2533	Ann Arbor	MI	48109-2029	USA	ftp://ftp.ncbi.nlm.nih.gov/geo/samples/GSM277nnn/GSM277126/suppl/GSM277126.CEL.gz	54675	Alternative to: GSM825428	Reanalyzed by: GSE119087	1	71	Right adrenal tumor; Leg edema	dead
GSM277127	Adrenocortical Carcinoma 016	GSM277127	Public on Jan 22 2009	Mar 24 2008	Aug 28 2018	RNA	1	Adrenocortical Carcinoma	Homo sapiens	age: <10	Sex: F	side of body: Right	cinical characteristics: Virilization and microcephaly	tumor diameter (cm): 3.2	tumor weight (gm): 12	weiss grade of tumor: High	mitotic rate of tumor: 22	tumor stage: 1	adrenocortical carcinoma cluster in our analysis: 1	years to last followup: 12.468	dead or alive at last followup: alive	first principal component for 33 accs: 4.8672796	total RNA	Total RNA was extracted from the tissue lysate using Trizol (Invitrogen) and cleanup performed with an RNeasy kit (Qiagen)	biotin	3-5 µg of total RNA was processed to produce biotinylated cRNA targets.	9606	standard Affymetrix procedures	standard Affymetrix procedures	Comparison of patients with adrenocortical carcinomas, adrenocortical adenomas and normal adrenal cortex samples.	Ann Arbor quantile-normalized trimmed-mean method	GPL570	Rork,,Kuick	rork@umich.edu	734-936-9241	University of Michigan	University of Michigan, SPH II, 1415 Washington Heights, Room M2533	Ann Arbor	MI	48109-2029	USA	ftp://ftp.ncbi.nlm.nih.gov/geo/samples/GSM277nnn/GSM277127/suppl/GSM277127.CEL.gz	54675	Alternative to: GSM825399	Reanalyzed by: GSE119087	1	<10	Virilization and microcephaly	alive
GSM277128	Adrenocortical Carcinoma 017	GSM277128	Public on Jan 22 2009	Mar 24 2008	Aug 28 2018	RNA	1	Adrenocortical Carcinoma	Homo sapiens	age: 25	Sex: F	side of body: Right	cinical characteristics: History of adrenal mass; 2 month history of abdominal pain	tumor diameter (cm): 26	tumor weight (gm): 2300	weiss grade of tumor: High	mitotic rate of tumor: 34	tumor stage: 4	adrenocortical carcinoma cluster in our analysis: 1	years to last followup: 0.899	dead or alive at last followup: dead	first principal component for 33 accs: 15.450931	total RNA	Total RNA was extracted from the tissue lysate using Trizol (Invitrogen) and cleanup performed with an RNeasy kit (Qiagen)	biotin	3-5 µg of total RNA was processed to produce biotinylated cRNA targets.	9606	standard Affymetrix procedures	standard Affymetrix procedures	Comparison of patients with adrenocortical carcinomas, adrenocortical adenomas and normal adrenal cortex samples.	Ann Arbor quantile-normalized trimmed-mean method	GPL570	Rork,,Kuick	rork@umich.edu	734-936-9241	University of Michigan	University of Michigan, SPH II, 1415 Washington Heights, Room M2533	Ann Arbor	MI	48109-2029	USA	ftp://ftp.ncbi.nlm.nih.gov/geo/samples/GSM277nnn/GSM277128/suppl/GSM277128.CEL.gz	54675	Alternative to: GSM825429	Reanalyzed by: GSE119087	1	25	History of adrenal mass; 2 month history of abdominal pain	dead
GSM277129	Adrenocortical Carcinoma 018	GSM277129	Public on Jan 22 2009	Mar 24 2008	Aug 28 2018	RNA	1	Adrenocortical Carcinoma	Homo sapiens	age: 39	Sex: F	side of body: Left	cinical characteristics: Cushing Syndrome	tumor diameter (cm): 18	tumor weight (gm): 900	weiss grade of tumor: High	mitotic rate of tumor: 109	tumor stage: 3	adrenocortical carcinoma cluster in our analysis: 1	years to last followup: 0.09	dead or alive at last followup: dead	first principal component for 33 accs: 13.572902	total RNA	Total RNA was extracted from the tissue lysate using Trizol (Invitrogen) and cleanup performed with an RNeasy kit (Qiagen)	biotin	3-5 µg of total RNA was processed to produce biotinylated cRNA targets.	9606	standard Affymetrix procedures	standard Affymetrix procedures	Comparison of patients with adrenocortical carcinomas, adrenocortical adenomas and normal adrenal cortex samples.	Ann Arbor quantile-normalized trimmed-mean method	GPL570	Rork,,Kuick	rork@umich.edu	734-936-9241	University of Michigan	University of Michigan, SPH II, 1415 Washington Heights, Room M2533	Ann Arbor	MI	48109-2029	USA	ftp://ftp.ncbi.nlm.nih.gov/geo/samples/GSM277nnn/GSM277129/suppl/GSM277129.CEL.gz	54675	Alternative to: GSM825412	Reanalyzed by: GSE119087	1	39	Cushing Syndrome	dead
GSM277130	Adrenocortical Carcinoma 019	GSM277130	Public on Jan 22 2009	Mar 24 2008	Aug 28 2018	RNA	1	Adrenocortical Carcinoma	Homo sapiens	age: 45	Sex: F	side of body: Right	cinical characteristics: Right flank pain; Masses in right kidney, liver and both lungs	tumor diameter (cm): 9	tumor weight (gm): unknown	weiss grade of tumor: High	mitotic rate of tumor: 137	tumor stage: 4	adrenocortical carcinoma cluster in our analysis: 1	years to last followup: 0.121	dead or alive at last followup: dead	first principal component for 33 accs: 7.5158534	total RNA	Total RNA was extracted from the tissue lysate using Trizol (Invitrogen) and cleanup performed with an RNeasy kit (Qiagen)	biotin	3-5 µg of total RNA was processed to produce biotinylated cRNA targets.	9606	standard Affymetrix procedures	standard Affymetrix procedures	Comparison of patients with adrenocortical carcinomas, adrenocortical adenomas and normal adrenal cortex samples.	Ann Arbor quantile-normalized trimmed-mean method	GPL570	Rork,,Kuick	rork@umich.edu	734-936-9241	University of Michigan	University of Michigan, SPH II, 1415 Washington Heights, Room M2533	Ann Arbor	MI	48109-2029	USA	ftp://ftp.ncbi.nlm.nih.gov/geo/samples/GSM277nnn/GSM277130/suppl/GSM277130.CEL.gz	54675	Alternative to: GSM825416	Reanalyzed by: GSE119087	1	45	Right flank pain; Masses in right kidney, liver and both lungs	dead
GSM277131	Adrenocortical Carcinoma 032	GSM277131	Public on Jan 22 2009	Mar 24 2008	Aug 28 2018	RNA	1	Adrenocortical Carcinoma	Homo sapiens	age: 55	Sex: M	side of body: Left	cinical characteristics: Cushing Syndrome; Left adrenalectomy 3 years prior for adrenocortical tumor	tumor diameter (cm): 5.5	tumor weight (gm): 35.1	weiss grade of tumor: Low	mitotic rate of tumor: 4	tumor stage: 2	adrenocortical carcinoma cluster in our analysis: 2	years to last followup: unknown	dead or alive at last followup: unknown	first principal component for 33 accs: -7.6729512	total RNA	Total RNA was extracted from the tissue lysate using Trizol (Invitrogen) and cleanup performed with an RNeasy kit (Qiagen)	biotin	3-5 µg of total RNA was processed to produce biotinylated cRNA targets.	9606	standard Affymetrix procedures	standard Affymetrix procedures	Comparison of patients with adrenocortical carcinomas, adrenocortical adenomas and normal adrenal cortex samples.	Ann Arbor quantile-normalized trimmed-mean method	GPL570	Rork,,Kuick	rork@umich.edu	734-936-9241	University of Michigan	University of Michigan, SPH II, 1415 Washington Heights, Room M2533	Ann Arbor	MI	48109-2029	USA	ftp://ftp.ncbi.nlm.nih.gov/geo/samples/GSM277nnn/GSM277131/suppl/GSM277131.CEL.gz	54675	Alternative to: GSM825405	Reanalyzed by: GSE119087	2	55	Cushing Syndrome; Left adrenalectomy 3 years prior for adrenocortical tumor	unknown
GSM277132	Adrenocortical Carcinoma 033	GSM277132	Public on Jan 22 2009	Mar 24 2008	Aug 28 2018	RNA	1	Adrenocortical Carcinoma	Homo sapiens	age: <10	Sex: M	side of body: Left	cinical characteristics: Increased testosterone	tumor diameter (cm): 12	tumor weight (gm): 450	weiss grade of tumor: High	mitotic rate of tumor: 64	tumor stage: 4	adrenocortical carcinoma cluster in our analysis: 1	years to last followup: 0.477	dead or alive at last followup: dead	first principal component for 33 accs: 14.572298	total RNA	Total RNA was extracted from the tissue lysate using Trizol (Invitrogen) and cleanup performed with an RNeasy kit (Qiagen)	biotin	3-5 µg of total RNA was processed to produce biotinylated cRNA targets.	9606	standard Affymetrix procedures	standard Affymetrix procedures	Comparison of patients with adrenocortical carcinomas, adrenocortical adenomas and normal adrenal cortex samples.	Ann Arbor quantile-normalized trimmed-mean method	GPL570	Rork,,Kuick	rork@umich.edu	734-936-9241	University of Michigan	University of Michigan, SPH II, 1415 Washington Heights, Room M2533	Ann Arbor	MI	48109-2029	USA	ftp://ftp.ncbi.nlm.nih.gov/geo/samples/GSM277nnn/GSM277132/suppl/GSM277132.CEL.gz	54675	Alternative to: GSM825418	Reanalyzed by: GSE119087	1	<10	Increased testosterone	dead
GSM277133	Adrenocortical Carcinoma 034	GSM277133	Public on Jan 22 2009	Mar 24 2008	Aug 28 2018	RNA	1	Adrenocortical Carcinoma	Homo sapiens	age: 52	Sex: F	side of body: Right	cinical characteristics: Right adrenal mass	tumor diameter (cm): 19	tumor weight (gm): 2890	weiss grade of tumor: Low	mitotic rate of tumor: 2	tumor stage: 2	adrenocortical carcinoma cluster in our analysis: 2	years to last followup: 2.781	dead or alive at last followup: dead	first principal component for 33 accs: -23.314927	total RNA	Total RNA was extracted from the tissue lysate using Trizol (Invitrogen) and cleanup performed with an RNeasy kit (Qiagen)	biotin	3-5 µg of total RNA was processed to produce biotinylated cRNA targets.	9606	standard Affymetrix procedures	standard Affymetrix procedures	Comparison of patients with adrenocortical carcinomas, adrenocortical adenomas and normal adrenal cortex samples.	Ann Arbor quantile-normalized trimmed-mean method	GPL570	Rork,,Kuick	rork@umich.edu	734-936-9241	University of Michigan	University of Michigan, SPH II, 1415 Washington Heights, Room M2533	Ann Arbor	MI	48109-2029	USA	ftp://ftp.ncbi.nlm.nih.gov/geo/samples/GSM277nnn/GSM277133/suppl/GSM277133.CEL.gz	54675	Alternative to: GSM825406	Reanalyzed by: GSE119087	2	52	Right adrenal mass	dead
GSM277134	Adrenocortical Carcinoma 035	GSM277134	Public on Jan 22 2009	Mar 24 2008	Aug 28 2018	RNA	1	Adrenocortical Carcinoma	Homo sapiens	age: 45	Sex: M	side of body: Left	cinical characteristics: unknown	tumor diameter (cm): 5	tumor weight (gm): 60	weiss grade of tumor: Low	mitotic rate of tumor: 2	tumor stage: 2	adrenocortical carcinoma cluster in our analysis: 2	years to last followup: 5.342	dead or alive at last followup: alive	first principal component for 33 accs: -29.0056	total RNA	Total RNA was extracted from the tissue lysate using Trizol (Invitrogen) and cleanup performed with an RNeasy kit (Qiagen)	biotin	3-5 µg of total RNA was processed to produce biotinylated cRNA targets.	9606	standard Affymetrix procedures	standard Affymetrix procedures	Comparison of patients with adrenocortical carcinomas, adrenocortical adenomas and normal adrenal cortex samples.	Ann Arbor quantile-normalized trimmed-mean method	GPL570	Rork,,Kuick	rork@umich.edu	734-936-9241	University of Michigan	University of Michigan, SPH II, 1415 Washington Heights, Room M2533	Ann Arbor	MI	48109-2029	USA	ftp://ftp.ncbi.nlm.nih.gov/geo/samples/GSM277nnn/GSM277134/suppl/GSM277134.CEL.gz	54675	Alternative to: GSM825411	Reanalyzed by: GSE119087	2	45	unknown	alive
GSM277135	Adrenocortical Carcinoma 038	GSM277135	Public on Jan 22 2009	Mar 24 2008	Aug 28 2018	RNA	1	Adrenocortical Carcinoma	Homo sapiens	age: 47	Sex: F	side of body: Right	cinical characteristics: Cushing Syndrome; Right adrenalectomy 4 years prior	tumor diameter (cm): unknown	tumor weight (gm): unknown	weiss grade of tumor: High	mitotic rate of tumor: 37	tumor stage: 1	adrenocortical carcinoma cluster in our analysis: 2	years to last followup: 4.334	dead or alive at last followup: alive	first principal component for 33 accs: -3.1454015	total RNA	Total RNA was extracted from the tissue lysate using Trizol (Invitrogen) and cleanup performed with an RNeasy kit (Qiagen)	biotin	3-5 µg of total RNA was processed to produce biotinylated cRNA targets.	9606	standard Affymetrix procedures	standard Affymetrix procedures	Comparison of patients with adrenocortical carcinomas, adrenocortical adenomas and normal adrenal cortex samples.	Ann Arbor quantile-normalized trimmed-mean method	GPL570	Rork,,Kuick	rork@umich.edu	734-936-9241	University of Michigan	University of Michigan, SPH II, 1415 Washington Heights, Room M2533	Ann Arbor	MI	48109-2029	USA	ftp://ftp.ncbi.nlm.nih.gov/geo/samples/GSM277nnn/GSM277135/suppl/GSM277135.CEL.gz	54675	Alternative to: GSM825430	Reanalyzed by: GSE119087	2	47	Cushing Syndrome; Right adrenalectomy 4 years prior	alive
GSM277136	Adrenocortical Carcinoma 039	GSM277136	Public on Jan 22 2009	Mar 24 2008	Aug 28 2018	RNA	1	Adrenocortical Carcinoma	Homo sapiens	age: 60	Sex: F	side of body: Right	cinical characteristics: Cushing Syndrome	tumor diameter (cm): 18.5	tumor weight (gm): 1805	weiss grade of tumor: High	mitotic rate of tumor: 40	tumor stage: 2	adrenocortical carcinoma cluster in our analysis: 1	years to last followup: 0.364	dead or alive at last followup: dead	first principal component for 33 accs: 4.6373137	total RNA	Total RNA was extracted from the tissue lysate using Trizol (Invitrogen) and cleanup performed with an RNeasy kit (Qiagen)	biotin	3-5 µg of total RNA was processed to produce biotinylated cRNA targets.	9606	standard Affymetrix procedures	standard Affymetrix procedures	Comparison of patients with adrenocortical carcinomas, adrenocortical adenomas and normal adrenal cortex samples.	Ann Arbor quantile-normalized trimmed-mean method	GPL570	Rork,,Kuick	rork@umich.edu	734-936-9241	University of Michigan	University of Michigan, SPH II, 1415 Washington Heights, Room M2533	Ann Arbor	MI	48109-2029	USA	ftp://ftp.ncbi.nlm.nih.gov/geo/samples/GSM277nnn/GSM277136/suppl/GSM277136.CEL.gz	54675	Alternative to: GSM825426	Reanalyzed by: GSE119087	1	60	Cushing Syndrome	dead
GSM277137	Adrenocortical Carcinoma 042	GSM277137	Public on Jan 22 2009	Mar 24 2008	Aug 28 2018	RNA	1	Adrenocortical Carcinoma	Homo sapiens	age: 61	Sex: F	side of body: Right	cinical characteristics: Cushing Syndrome	tumor diameter (cm): 9.8	tumor weight (gm): 253	weiss grade of tumor: High	mitotic rate of tumor: 27	tumor stage: 2	adrenocortical carcinoma cluster in our analysis: 1	years to last followup: 0.942	dead or alive at last followup: dead	first principal component for 33 accs: 17.714257	total RNA	Total RNA was extracted from the tissue lysate using Trizol (Invitrogen) and cleanup performed with an RNeasy kit (Qiagen)	biotin	3-5 µg of total RNA was processed to produce biotinylated cRNA targets.	9606	standard Affymetrix procedures	standard Affymetrix procedures	Comparison of patients with adrenocortical carcinomas, adrenocortical adenomas and normal adrenal cortex samples.	Ann Arbor quantile-normalized trimmed-mean method	GPL570	Rork,,Kuick	rork@umich.edu	734-936-9241	University of Michigan	University of Michigan, SPH II, 1415 Washington Heights, Room M2533	Ann Arbor	MI	48109-2029	USA	ftp://ftp.ncbi.nlm.nih.gov/geo/samples/GSM277nnn/GSM277137/suppl/GSM277137.CEL.gz	54675	Alternative to: GSM825423	Reanalyzed by: GSE119087	1	61	Cushing Syndrome	dead
GSM277138	Adrenocortical Carcinoma 046	GSM277138	Public on Jan 22 2009	Mar 24 2008	Aug 28 2018	RNA	1	Adrenocortical Carcinoma	Homo sapiens	age: 55	Sex: F	side of body: Left	cinical characteristics: Hyperaldosteronism	tumor diameter (cm): 10	tumor weight (gm): 212	weiss grade of tumor: Low	mitotic rate of tumor: 15	tumor stage: 2	adrenocortical carcinoma cluster in our analysis: 1	years to last followup: unknown	dead or alive at last followup: unknown	first principal component for 33 accs: 13.073042	total RNA	Total RNA was extracted from the tissue lysate using Trizol (Invitrogen) and cleanup performed with an RNeasy kit (Qiagen)	biotin	3-5 µg of total RNA was processed to produce biotinylated cRNA targets.	9606	standard Affymetrix procedures	standard Affymetrix procedures	Comparison of patients with adrenocortical carcinomas, adrenocortical adenomas and normal adrenal cortex samples.	Ann Arbor quantile-normalized trimmed-mean method	GPL570	Rork,,Kuick	rork@umich.edu	734-936-9241	University of Michigan	University of Michigan, SPH II, 1415 Washington Heights, Room M2533	Ann Arbor	MI	48109-2029	USA	ftp://ftp.ncbi.nlm.nih.gov/geo/samples/GSM277nnn/GSM277138/suppl/GSM277138.CEL.gz	54675	Alternative to: GSM825421	Reanalyzed by: GSE119087	1	55	Hyperaldosteronism	unknown
GSM277139	Adrenocortical Carcinoma 047	GSM277139	Public on Jan 22 2009	Mar 24 2008	Aug 28 2018	RNA	1	Adrenocortical Carcinoma	Homo sapiens	age: 49	Sex: F	side of body: Left	cinical characteristics: Elevated serum aldosterone and DHEA-S; History of left nephrectomy	tumor diameter (cm): 8.7	tumor weight (gm): 397	weiss grade of tumor: High	mitotic rate of tumor: 28	tumor stage: 2	adrenocortical carcinoma cluster in our analysis: 1	years to last followup: 1.732	dead or alive at last followup: dead	first principal component for 33 accs: 1.8408304	total RNA	Total RNA was extracted from the tissue lysate using Trizol (Invitrogen) and cleanup performed with an RNeasy kit (Qiagen)	biotin	3-5 µg of total RNA was processed to produce biotinylated cRNA targets.	9606	standard Affymetrix procedures	standard Affymetrix procedures	Comparison of patients with adrenocortical carcinomas, adrenocortical adenomas and normal adrenal cortex samples.	Ann Arbor quantile-normalized trimmed-mean method	GPL570	Rork,,Kuick	rork@umich.edu	734-936-9241	University of Michigan	University of Michigan, SPH II, 1415 Washington Heights, Room M2533	Ann Arbor	MI	48109-2029	USA	ftp://ftp.ncbi.nlm.nih.gov/geo/samples/GSM277nnn/GSM277139/suppl/GSM277139.CEL.gz	54675	Alternative to: GSM825431	Reanalyzed by: GSE119087	1	49	Elevated serum aldosterone and DHEA-S; History of left nephrectomy	dead
GSM277140	Adrenocortical Carcinoma 048	GSM277140	Public on Jan 22 2009	Mar 24 2008	Aug 28 2018	RNA	1	Adrenocortical Carcinoma	Homo sapiens	age: 31	Sex: F	side of body: Right	cinical characteristics: Liver tumor; Severe abdominal pain	tumor diameter (cm): 12	tumor weight (gm): 520	weiss grade of tumor: High	mitotic rate of tumor: 65	tumor stage: 2	adrenocortical carcinoma cluster in our analysis: 1	years to last followup: 8.868	dead or alive at last followup: alive	first principal component for 33 accs: 4.6025965	total RNA	Total RNA was extracted from the tissue lysate using Trizol (Invitrogen) and cleanup performed with an RNeasy kit (Qiagen)	biotin	3-5 µg of total RNA was processed to produce biotinylated cRNA targets.	9606	standard Affymetrix procedures	standard Affymetrix procedures	Comparison of patients with adrenocortical carcinomas, adrenocortical adenomas and normal adrenal cortex samples.	Ann Arbor quantile-normalized trimmed-mean method	GPL570	Rork,,Kuick	rork@umich.edu	734-936-9241	University of Michigan	University of Michigan, SPH II, 1415 Washington Heights, Room M2533	Ann Arbor	MI	48109-2029	USA	ftp://ftp.ncbi.nlm.nih.gov/geo/samples/GSM277nnn/GSM277140/suppl/GSM277140.CEL.gz	54675	Alternative to: GSM825414	Reanalyzed by: GSE119087	1	31	Liver tumor; Severe abdominal pain	alive
GSM277141	Adrenocortical Carcinoma 051	GSM277141	Public on Jan 22 2009	Mar 24 2008	Aug 28 2018	RNA	1	Adrenocortical Carcinoma	Homo sapiens	age: 51	Sex: F	side of body: Right	cinical characteristics: Right adrenal mass; elevated androgens and cortisol	tumor diameter (cm): 15.5	tumor weight (gm): 1305	weiss grade of tumor: High	mitotic rate of tumor: 23	tumor stage: 3	adrenocortical carcinoma cluster in our analysis: 2	years to last followup: 2.233	dead or alive at last followup: dead	first principal component for 33 accs: -3.4816926	total RNA	Total RNA was extracted from the tissue lysate using Trizol (Invitrogen) and cleanup performed with an RNeasy kit (Qiagen)	biotin	3-5 µg of total RNA was processed to produce biotinylated cRNA targets.	9606	standard Affymetrix procedures	standard Affymetrix procedures	Comparison of patients with adrenocortical carcinomas, adrenocortical adenomas and normal adrenal cortex samples.	Ann Arbor quantile-normalized trimmed-mean method	GPL570	Rork,,Kuick	rork@umich.edu	734-936-9241	University of Michigan	University of Michigan, SPH II, 1415 Washington Heights, Room M2533	Ann Arbor	MI	48109-2029	USA	ftp://ftp.ncbi.nlm.nih.gov/geo/samples/GSM277nnn/GSM277141/suppl/GSM277141.CEL.gz	54675	Alternative to: GSM825427	Reanalyzed by: GSE119087	2	51	Right adrenal mass; elevated androgens and cortisol	dead
GSM277142	Adrenocortical Carcinoma 053	GSM277142	Public on Jan 22 2009	Mar 24 2008	Aug 28 2018	RNA	1	Adrenocortical Carcinoma	Homo sapiens	age: 52	Sex: M	side of body: Left	cinical characteristics: Left adrenal mass	tumor diameter (cm): 19	tumor weight (gm): 2310	weiss grade of tumor: Low	mitotic rate of tumor: 1	tumor stage: 2	adrenocortical carcinoma cluster in our analysis: 2	years to last followup: unknown	dead or alive at last followup: unknown	first principal component for 33 accs: -14.304984	total RNA	Total RNA was extracted from the tissue lysate using Trizol (Invitrogen) and cleanup performed with an RNeasy kit (Qiagen)	biotin	3-5 µg of total RNA was processed to produce biotinylated cRNA targets.	9606	standard Affymetrix procedures	standard Affymetrix procedures	Comparison of patients with adrenocortical carcinomas, adrenocortical adenomas and normal adrenal cortex samples.	Ann Arbor quantile-normalized trimmed-mean method	GPL570	Rork,,Kuick	rork@umich.edu	734-936-9241	University of Michigan	University of Michigan, SPH II, 1415 Washington Heights, Room M2533	Ann Arbor	MI	48109-2029	USA	ftp://ftp.ncbi.nlm.nih.gov/geo/samples/GSM277nnn/GSM277142/suppl/GSM277142.CEL.gz	54675	Alternative to: GSM825409	Reanalyzed by: GSE119087	2	52	Left adrenal mass	unknown
GSM277143	Adrenocortical Carcinoma 054	GSM277143	Public on Jan 22 2009	Mar 24 2008	Aug 28 2018	RNA	1	Adrenocortical Carcinoma	Homo sapiens	age: 87	Sex: F	side of body: Left	cinical characteristics: unknown	tumor diameter (cm): 16.5	tumor weight (gm): 1690.4	weiss grade of tumor: Low	mitotic rate of tumor: 0	tumor stage: 2	adrenocortical carcinoma cluster in our analysis: 2	years to last followup: unknown	dead or alive at last followup: unknown	first principal component for 33 accs: -31.599823	total RNA	Total RNA was extracted from the tissue lysate using Trizol (Invitrogen) and cleanup performed with an RNeasy kit (Qiagen)	biotin	3-5 µg of total RNA was processed to produce biotinylated cRNA targets.	9606	standard Affymetrix procedures	standard Affymetrix procedures	Comparison of patients with adrenocortical carcinomas, adrenocortical adenomas and normal adrenal cortex samples.	Ann Arbor quantile-normalized trimmed-mean method	GPL570	Rork,,Kuick	rork@umich.edu	734-936-9241	University of Michigan	University of Michigan, SPH II, 1415 Washington Heights, Room M2533	Ann Arbor	MI	48109-2029	USA	ftp://ftp.ncbi.nlm.nih.gov/geo/samples/GSM277nnn/GSM277143/suppl/GSM277143.CEL.gz	54675	Alternative to: GSM825415	Reanalyzed by: GSE119087	2	87	unknown	unknown
GSM277144	Adrenocortical Carcinoma 055	GSM277144	Public on Jan 22 2009	Mar 24 2008	Aug 28 2018	RNA	1	Adrenocortical Carcinoma	Homo sapiens	age: 31	Sex: F	side of body: not applicable	cinical characteristics: History of Adrenocortical carcinoma	tumor diameter (cm): unknown	tumor weight (gm): unknown	weiss grade of tumor: Low	mitotic rate of tumor: 16	tumor stage: 4	adrenocortical carcinoma cluster in our analysis: 1	years to last followup: unknown	dead or alive at last followup: unknown	first principal component for 33 accs: 20.294326	total RNA	Total RNA was extracted from the tissue lysate using Trizol (Invitrogen) and cleanup performed with an RNeasy kit (Qiagen)	biotin	3-5 µg of total RNA was processed to produce biotinylated cRNA targets.	9606	standard Affymetrix procedures	standard Affymetrix procedures	Comparison of patients with adrenocortical carcinomas, adrenocortical adenomas and normal adrenal cortex samples.	Ann Arbor quantile-normalized trimmed-mean method	GPL570	Rork,,Kuick	rork@umich.edu	734-936-9241	University of Michigan	University of Michigan, SPH II, 1415 Washington Heights, Room M2533	Ann Arbor	MI	48109-2029	USA	ftp://ftp.ncbi.nlm.nih.gov/geo/samples/GSM277nnn/GSM277144/suppl/GSM277144.CEL.gz	54675	Alternative to: GSM825425	Reanalyzed by: GSE119087	1	31	History of Adrenocortical carcinoma	unknown
GSM277145	Adrenocortical Carcinoma 056	GSM277145	Public on Jan 22 2009	Mar 24 2008	Aug 28 2018	RNA	1	Adrenocortical Carcinoma	Homo sapiens	age: 32	Sex: F	side of body: Right	cinical characteristics: Hyperaldosteronism	tumor diameter (cm): 8.5	tumor weight (gm): 400	weiss grade of tumor: Low	mitotic rate of tumor: 7	tumor stage: 2	adrenocortical carcinoma cluster in our analysis: 2	years to last followup: unknown	dead or alive at last followup: unknown	first principal component for 33 accs: -0.72911577	total RNA	Total RNA was extracted from the tissue lysate using Trizol (Invitrogen) and cleanup performed with an RNeasy kit (Qiagen)	biotin	3-5 µg of total RNA was processed to produce biotinylated cRNA targets.	9606	standard Affymetrix procedures	standard Affymetrix procedures	Comparison of patients with adrenocortical carcinomas, adrenocortical adenomas and normal adrenal cortex samples.	Ann Arbor quantile-normalized trimmed-mean method	GPL570	Rork,,Kuick	rork@umich.edu	734-936-9241	University of Michigan	University of Michigan, SPH II, 1415 Washington Heights, Room M2533	Ann Arbor	MI	48109-2029	USA	ftp://ftp.ncbi.nlm.nih.gov/geo/samples/GSM277nnn/GSM277145/suppl/GSM277145.CEL.gz	54675	Alternative to: GSM825419	Reanalyzed by: GSE119087	2	32	Hyperaldosteronism	unknown
GSM277146	Adrenocortical Carcinoma 057	GSM277146	Public on Jan 22 2009	Mar 24 2008	Aug 28 2018	RNA	1	Adrenocortical Carcinoma	Homo sapiens	age: 33	Sex: F	side of body: Left	cinical characteristics: Cortisol secreting tumor	tumor diameter (cm): 13	tumor weight (gm): 660	weiss grade of tumor: High	mitotic rate of tumor: 70	tumor stage: 3	adrenocortical carcinoma cluster in our analysis: 2	years to last followup: unknown	dead or alive at last followup: unknown	first principal component for 33 accs: -5.7767029	total RNA	Total RNA was extracted from the tissue lysate using Trizol (Invitrogen) and cleanup performed with an RNeasy kit (Qiagen)	biotin	3-5 µg of total RNA was processed to produce biotinylated cRNA targets.	9606	standard Affymetrix procedures	standard Affymetrix procedures	Comparison of patients with adrenocortical carcinomas, adrenocortical adenomas and normal adrenal cortex samples.	Ann Arbor quantile-normalized trimmed-mean method	GPL570	Rork,,Kuick	rork@umich.edu	734-936-9241	University of Michigan	University of Michigan, SPH II, 1415 Washington Heights, Room M2533	Ann Arbor	MI	48109-2029	USA	ftp://ftp.ncbi.nlm.nih.gov/geo/samples/GSM277nnn/GSM277146/suppl/GSM277146.CEL.gz	54675	Alternative to: GSM825424	Reanalyzed by: GSE119087	2	33	Cortisol secreting tumor	unknown
GSM277147	Adrenocortical Carcinoma 058	GSM277147	Public on Jan 22 2009	Mar 24 2008	Aug 28 2018	RNA	1	Adrenocortical Carcinoma	Homo sapiens	age: 40	Sex: F	side of body: Left	cinical characteristics: Left adrenal mass	tumor diameter (cm): 15.5	tumor weight (gm): unknown	weiss grade of tumor: Low	mitotic rate of tumor: 9	tumor stage: 3	adrenocortical carcinoma cluster in our analysis: 2	years to last followup: unknown	dead or alive at last followup: unknown	first principal component for 33 accs: -15.611502	total RNA	Total RNA was extracted from the tissue lysate using Trizol (Invitrogen) and cleanup performed with an RNeasy kit (Qiagen)	biotin	3-5 µg of total RNA was processed to produce biotinylated cRNA targets.	9606	standard Affymetrix procedures	standard Affymetrix procedures	Comparison of patients with adrenocortical carcinomas, adrenocortical adenomas and normal adrenal cortex samples.	Ann Arbor quantile-normalized trimmed-mean method	GPL570	Rork,,Kuick	rork@umich.edu	734-936-9241	University of Michigan	University of Michigan, SPH II, 1415 Washington Heights, Room M2533	Ann Arbor	MI	48109-2029	USA	ftp://ftp.ncbi.nlm.nih.gov/geo/samples/GSM277nnn/GSM277147/suppl/GSM277147.CEL.gz	54675	Alternative to: GSM825413	Reanalyzed by: GSE119087	2	40	Left adrenal mass	unknown
GSM277148	Adrenocortical Carcinoma 084	GSM277148	Public on Jan 22 2009	Mar 24 2008	Aug 28 2018	RNA	1	Adrenocortical Carcinoma	Homo sapiens	age: 77	Sex: M	side of body: not applicable	cinical characteristics: Tumor of left hepatic lobe	tumor diameter (cm): unknown	tumor weight (gm): unknown	weiss grade of tumor: High	mitotic rate of tumor: 45	tumor stage: 4	adrenocortical carcinoma cluster in our analysis: 2	years to last followup: 1.203	dead or alive at last followup: dead	first principal component for 33 accs: 2.5945033	total RNA	Total RNA was extracted from the tissue lysate using Trizol (Invitrogen) and cleanup performed with an RNeasy kit (Qiagen)	biotin	3-5 µg of total RNA was processed to produce biotinylated cRNA targets.	9606	standard Affymetrix procedures	standard Affymetrix procedures	Comparison of patients with adrenocortical carcinomas, adrenocortical adenomas and normal adrenal cortex samples.	Ann Arbor quantile-normalized trimmed-mean method	GPL570	Rork,,Kuick	rork@umich.edu	734-936-9241	University of Michigan	University of Michigan, SPH II, 1415 Washington Heights, Room M2533	Ann Arbor	MI	48109-2029	USA	ftp://ftp.ncbi.nlm.nih.gov/geo/samples/GSM277nnn/GSM277148/suppl/GSM277148.CEL.gz	54675	Alternative to: GSM825403	Reanalyzed by: GSE119087	2	77	Tumor of left hepatic lobe	dead
GSM277149	Adrenocortical Carcinoma 089	GSM277149	Public on Jan 22 2009	Mar 24 2008	Aug 28 2018	RNA	1	Adrenocortical Carcinoma	Homo sapiens	age: 34	Sex: M	side of body: Left	cinical characteristics: unknown	tumor diameter (cm): 9.2	tumor weight (gm): 266	weiss grade of tumor: High	mitotic rate of tumor: 74	tumor stage: 2	adrenocortical carcinoma cluster in our analysis: 1	years to last followup: 0.775	dead or alive at last followup: dead	first principal component for 33 accs: 10.639152	total RNA	Total RNA was extracted from the tissue lysate using Trizol (Invitrogen) and cleanup performed with an RNeasy kit (Qiagen)	biotin	3-5 µg of total RNA was processed to produce biotinylated cRNA targets.	9606	standard Affymetrix procedures	standard Affymetrix procedures	Comparison of patients with adrenocortical carcinomas, adrenocortical adenomas and normal adrenal cortex samples.	Ann Arbor quantile-normalized trimmed-mean method	GPL570	Rork,,Kuick	rork@umich.edu	734-936-9241	University of Michigan	University of Michigan, SPH II, 1415 Washington Heights, Room M2533	Ann Arbor	MI	48109-2029	USA	ftp://ftp.ncbi.nlm.nih.gov/geo/samples/GSM277nnn/GSM277149/suppl/GSM277149.CEL.gz	54675	Alternative to: GSM825407	Reanalyzed by: GSE119087	1	34	unknown	dead
GSM277150	Adrenocortical Carcinoma 094	GSM277150	Public on Jan 22 2009	Mar 24 2008	Aug 28 2018	RNA	1	Adrenocortical Carcinoma	Homo sapiens	age: 50	Sex: M	side of body: Left	cinical characteristics: Left adrenal mass	tumor diameter (cm): 15	tumor weight (gm): 360	weiss grade of tumor: High	mitotic rate of tumor: 45	tumor stage: 2	adrenocortical carcinoma cluster in our analysis: 1	years to last followup: unknown	dead or alive at last followup: unknown	first principal component for 33 accs: 24.645546	total RNA	Total RNA was extracted from the tissue lysate using Trizol (Invitrogen) and cleanup performed with an RNeasy kit (Qiagen)	biotin	3-5 µg of total RNA was processed to produce biotinylated cRNA targets.	9606	standard Affymetrix procedures	standard Affymetrix procedures	Comparison of patients with adrenocortical carcinomas, adrenocortical adenomas and normal adrenal cortex samples.	Ann Arbor quantile-normalized trimmed-mean method	GPL570	Rork,,Kuick	rork@umich.edu	734-936-9241	University of Michigan	University of Michigan, SPH II, 1415 Washington Heights, Room M2533	Ann Arbor	MI	48109-2029	USA	ftp://ftp.ncbi.nlm.nih.gov/geo/samples/GSM277nnn/GSM277150/suppl/GSM277150.CEL.gz	54675	Alternative to: GSM825420	Reanalyzed by: GSE119087	1	50	Left adrenal mass	unknown
GSM277151	Adrenocortical Carcinoma 098	GSM277151	Public on Jan 22 2009	Mar 24 2008	Aug 28 2018	RNA	1	Adrenocortical Carcinoma	Homo sapiens	age: 49	Sex: F	side of body: not applicable	cinical characteristics: Status post adrenalectomy	tumor diameter (cm): unknown	tumor weight (gm): unknown	weiss grade of tumor: Low	mitotic rate of tumor: 6	tumor stage: 4	adrenocortical carcinoma cluster in our analysis: 2	years to last followup: 2.721	dead or alive at last followup: alive	first principal component for 33 accs: -6.862668	total RNA	Total RNA was extracted from the tissue lysate using Trizol (Invitrogen) and cleanup performed with an RNeasy kit (Qiagen)	biotin	3-5 µg of total RNA was processed to produce biotinylated cRNA targets.	9606	standard Affymetrix procedures	standard Affymetrix procedures	Comparison of patients with adrenocortical carcinomas, adrenocortical adenomas and normal adrenal cortex samples.	Ann Arbor quantile-normalized trimmed-mean method	GPL570	Rork,,Kuick	rork@umich.edu	734-936-9241	University of Michigan	University of Michigan, SPH II, 1415 Washington Heights, Room M2533	Ann Arbor	MI	48109-2029	USA	ftp://ftp.ncbi.nlm.nih.gov/geo/samples/GSM277nnn/GSM277151/suppl/GSM277151.CEL.gz	54675	Alternative to: GSM825400	Reanalyzed by: GSE119087	2	49	Status post adrenalectomy	alive
GSM277152	Adrenocortical Carcinoma 101	GSM277152	Public on Jan 22 2009	Mar 24 2008	Aug 28 2018	RNA	1	Adrenocortical Carcinoma	Homo sapiens	age: 48	Sex: M	side of body: Left	cinical characteristics: Left adrenal mass	tumor diameter (cm): 6.2	tumor weight (gm): 110	weiss grade of tumor: Low	mitotic rate of tumor: 4	tumor stage: 2	adrenocortical carcinoma cluster in our analysis: 2	years to last followup: 2.068	dead or alive at last followup: alive	first principal component for 33 accs: -20.204504	total RNA	Total RNA was extracted from the tissue lysate using Trizol (Invitrogen) and cleanup performed with an RNeasy kit (Qiagen)	biotin	3-5 µg of total RNA was processed to produce biotinylated cRNA targets.	9606	standard Affymetrix procedures	standard Affymetrix procedures	Comparison of patients with adrenocortical carcinomas, adrenocortical adenomas and normal adrenal cortex samples.	Ann Arbor quantile-normalized trimmed-mean method	GPL570	Rork,,Kuick	rork@umich.edu	734-936-9241	University of Michigan	University of Michigan, SPH II, 1415 Washington Heights, Room M2533	Ann Arbor	MI	48109-2029	USA	ftp://ftp.ncbi.nlm.nih.gov/geo/samples/GSM277nnn/GSM277152/suppl/GSM277152.CEL.gz	54675	Alternative to: GSM825410	Reanalyzed by: GSE119087	2	48	Left adrenal mass	alive
GSM277153	Adrenocortical Carcinoma 102	GSM277153	Public on Jan 22 2009	Mar 24 2008	Aug 28 2018	RNA	1	Adrenocortical Carcinoma	Homo sapiens	age: 19	Sex: M	side of body: Left	cinical characteristics: Left adrenal mass	tumor diameter (cm): 10.5	tumor weight (gm): unknown	weiss grade of tumor: High	mitotic rate of tumor: 27	tumor stage: 2	adrenocortical carcinoma cluster in our analysis: 1	years to last followup: 0.619	dead or alive at last followup: dead	first principal component for 33 accs: 21.41453	total RNA	Total RNA was extracted from the tissue lysate using Trizol (Invitrogen) and cleanup performed with an RNeasy kit (Qiagen)	biotin	3-5 µg of total RNA was processed to produce biotinylated cRNA targets.	9606	standard Affymetrix procedures	standard Affymetrix procedures	Comparison of patients with adrenocortical carcinomas, adrenocortical adenomas and normal adrenal cortex samples.	Ann Arbor quantile-normalized trimmed-mean method	GPL570	Rork,,Kuick	rork@umich.edu	734-936-9241	University of Michigan	University of Michigan, SPH II, 1415 Washington Heights, Room M2533	Ann Arbor	MI	48109-2029	USA	ftp://ftp.ncbi.nlm.nih.gov/geo/samples/GSM277nnn/GSM277153/suppl/GSM277153.CEL.gz	54675	Alternative to: GSM825422	Reanalyzed by: GSE119087	1	19	Left adrenal mass	dead
GSM277154	Adrenocortical Carcinoma 103	GSM277154	Public on Jan 22 2009	Mar 24 2008	Aug 28 2018	RNA	1	Adrenocortical Carcinoma	Homo sapiens	age: 47	Sex: F	side of body: Left	cinical characteristics: Left adrenal mass	tumor diameter (cm): 16	tumor weight (gm): unknown	weiss grade of tumor: High	mitotic rate of tumor: 41	tumor stage: 2	adrenocortical carcinoma cluster in our analysis: 2	years to last followup: 2.011	dead or alive at last followup: alive	first principal component for 33 accs: -7.124336	total RNA	Total RNA was extracted from the tissue lysate using Trizol (Invitrogen) and cleanup performed with an RNeasy kit (Qiagen)	biotin	3-5 µg of total RNA was processed to produce biotinylated cRNA targets.	9606	standard Affymetrix procedures	standard Affymetrix procedures	Comparison of patients with adrenocortical carcinomas, adrenocortical adenomas and normal adrenal cortex samples.	Ann Arbor quantile-normalized trimmed-mean method	GPL570	Rork,,Kuick	rork@umich.edu	734-936-9241	University of Michigan	University of Michigan, SPH II, 1415 Washington Heights, Room M2533	Ann Arbor	MI	48109-2029	USA	ftp://ftp.ncbi.nlm.nih.gov/geo/samples/GSM277nnn/GSM277154/suppl/GSM277154.CEL.gz	54675	Alternative to: GSM825404	Reanalyzed by: GSE119087	2	47	Left adrenal mass	alive
[truncated: 9 more columns]

## Sheet: Table S7
Supplementary Table S7 . The survival status, survival time, and risk information in patients from the three cohorts
TCGA-ACC						GSE19750						GSE10927
ID	event	time	Risk			ID	time	event	Risk			ID	time	event	Risk
TCGA-OR-A5KZ-01A	1	0.342465753424658	high_risk			GSM493255	3	1	high_risk			GSM277122	4.753	1	low_risk
TCGA-OR-A5LC-01A	1	0.435616438356164	high_risk			GSM493256	0.6	1	high_risk			GSM277123	1.512	1	high_risk
TCGA-P6-A5OF-01A	1	0.567123287671233	low_risk			GSM493257	1.7	1	high_risk			GSM277124	1.658	1	low_risk
TCGA-OR-A5K9-01A	1	0.942465753424658	high_risk			GSM493258	0.4	1	high_risk			GSM277125	1.233	1	low_risk
TCGA-OR-A5J5-01A	1	1	high_risk			GSM493259	0.1	1	high_risk			GSM277126	0.625	1	high_risk
TCGA-OR-A5JS-01A	0	1.04931506849315	high_risk			GSM493260	16.6	1	low_risk			GSM277127	12.468	0	low_risk
TCGA-P6-A5OG-01A	1	1.04931506849315	high_risk			GSM493261	3.1	1	high_risk			GSM277128	0.899	1	high_risk
TCGA-OR-A5KY-01A	1	1.07123287671233	high_risk			GSM493262	13.8	1	high_risk			GSM277129	0.09	1	high_risk
TCGA-OR-A5JP-01A	0	1.27123287671233	high_risk			GSM493264	9	1	low_risk			GSM277130	0.121	1	high_risk
TCGA-OR-A5J7-01A	1	1.34246575342466	high_risk			GSM493266	18	1	low_risk			GSM277132	0.477	1	high_risk
TCGA-OR-A5JJ-01A	1	1.34246575342466	high_risk			GSM493267	6.4	1	low_risk			GSM277133	2.781	1	low_risk
TCGA-OR-A5K5-01A	1	1.36438356164384	high_risk			GSM493268	9.8	1	low_risk			GSM277134	5.342	0	low_risk
TCGA-OR-A5JG-01A	1	1.48219178082192	high_risk			GSM493271	0	1	low_risk			GSM277135	4.334	0	high_risk
TCGA-OR-A5LT-01A	0	1.5041095890411	high_risk			GSM493272	14	0	low_risk			GSM277136	0.364	1	low_risk
TCGA-OR-A5JY-01A	1	1.51232876712329	high_risk									GSM277137	0.942	1	high_risk
TCGA-OR-A5JM-01A	1	1.53972602739726	high_risk									GSM277139	1.732	1	high_risk
TCGA-PK-A5H9-01A	0	1.68767123287671	low_risk									GSM277140	8.868	0	high_risk
TCGA-OR-A5LE-01A	1	1.81369863013699	high_risk									GSM277141	2.233	1	low_risk
TCGA-OR-A5LA-01A	0	1.96986301369863	low_risk									GSM277148	1.203	1	low_risk
TCGA-OR-A5K8-01A	0	2.05205479452055	low_risk									GSM277149	0.775	1	high_risk
TCGA-PA-A5YG-01A	0	2.07123287671233	low_risk									GSM277151	2.721	0	low_risk
TCGA-OR-A5JZ-01A	0	2.25205479452055	high_risk									GSM277152	2.068	0	low_risk
TCGA-OR-A5LR-01A	0	2.33698630136986	low_risk									GSM277153	0.619	1	high_risk
TCGA-OR-A5L6-01A	0	2.35890410958904	high_risk									GSM277154	2.011	0	low_risk
TCGA-OR-A5L9-01A	0	2.38630136986301	low_risk
TCGA-OR-A5L8-01A	0	2.42465753424658	low_risk
TCGA-OR-A5JT-01A	0	2.48493150684931	low_risk
TCGA-OR-A5JA-01A	1	2.52602739726027	high_risk
TCGA-OR-A5JX-01A	0	2.6027397260274	low_risk
TCGA-OR-A5L4-01A	0	2.64931506849315	high_risk
TCGA-OR-A5K2-01A	1	2.72328767123288	high_risk
TCGA-OR-A5K0-01A	0	2.81917808219178	high_risk
TCGA-OR-A5K4-01A	0	2.96438356164384	high_risk
TCGA-OR-A5LS-01A	0	3.0027397260274	high_risk
TCGA-OR-A5JQ-01A	0	3.02191780821918	low_risk
TCGA-OR-A5LJ-01A	1	3.02739726027397	high_risk
TCGA-OU-A5PI-01A	0	3.20821917808219	low_risk
TCGA-OR-A5JO-01A	0	3.27123287671233	low_risk
TCGA-OR-A5LD-01A	1	3.27945205479452	high_risk
TCGA-PK-A5HA-01A	0	3.29041095890411	low_risk
TCGA-OR-A5LB-01A	1	3.2986301369863	low_risk
TCGA-PK-A5HB-01A	0	3.54246575342466	high_risk
TCGA-OR-A5L5-01A	0	3.60821917808219	low_risk
TCGA-OR-A5J9-01A	0	3.7041095890411	low_risk
TCGA-OR-A5J1-01A	1	3.71232876712329	low_risk
TCGA-OR-A5KX-01A	0	3.73698630136986	high_risk
TCGA-OR-A5KO-01A	0	3.87397260273973	high_risk
TCGA-OR-A5K6-01A	0	4.09041095890411	low_risk
TCGA-OR-A5JK-01A	0	4.1013698630137	low_risk
TCGA-OR-A5LG-01A	0	4.35342465753425	high_risk
TCGA-OR-A5LL-01A	1	4.41917808219178	low_risk
TCGA-OR-A5J2-01A	1	4.59452054794521	high_risk
TCGA-OR-A5JC-01A	1	4.7945205479452	high_risk
TCGA-OR-A5LP-01A	0	5.08767123287671	low_risk
TCGA-OR-A5LM-01A	0	5.09041095890411	low_risk
TCGA-OR-A5JF-01A	0	5.52054794520548	low_risk
TCGA-OR-A5JV-01A	0	5.54246575342466	low_risk
TCGA-OR-A5JL-01A	0	5.63287671232877	high_risk
TCGA-OR-A5KW-01A	0	5.68767123287671	high_risk
TCGA-OR-A5J3-01A	0	5.72876712328767	low_risk
TCGA-OR-A5JE-01A	1	5.76712328767123	high_risk
TCGA-OR-A5JW-01A	0	6.03287671232877	low_risk
TCGA-OR-A5JI-01A	0	6.38630136986301	low_risk
TCGA-OR-A5LN-01A	0	6.41643835616438	low_risk
TCGA-OR-A5LH-01A	1	6.53424657534247	low_risk
TCGA-OR-A5LO-01A	1	6.58904109589041	high_risk
TCGA-OR-A5J6-01A	0	7.40547945205479	low_risk
TCGA-OR-A5LK-01A	0	7.50684931506849	low_risk
TCGA-OR-A5KT-01A	0	7.93150684931507	high_risk
TCGA-OR-A5JD-01A	0	8.32328767123288	low_risk
TCGA-OR-A5K1-01A	0	9.01095890410959	high_risk
TCGA-OR-A5K3-01A	0	9.49315068493151	low_risk
TCGA-PK-A5H8-01A	0	9.92602739726027	high_risk
TCGA-OR-A5JR-01A	0	10.1041095890411	low_risk
TCGA-OR-A5KV-01A	0	10.6246575342466	low_risk
TCGA-OR-A5L3-01A	0	12.6794520547945	low_risk
TCGA-OR-A5KU-01A	0	12.8027397260274	low_risk

## Sheet: Table S8
Supplementary Table S8 Clinical characteristics of patients in TCGA-ACC
	ID	event	time	Risk	gender	stage_event_pathologic_stage	stage_event_tnm_categories	primary_pathology_age_at_initial_pathologic_diagnosis	primary_pathology_residual_tumor	primary_pathology_excess_adrenal_hormone_history_types
1	TCGA-OR-A5J1-01A	1	3.71232876712329	low_risk	MALE	Stage II	M0T2N0	58	R0	Mineralocorticoids
2	TCGA-OR-A5J2-01A	1	4.59452054794521	high_risk	FEMALE	Stage IV	M1T3N0	44	R2	AndrogenBoth Clinical and Biochemical Assessments
3	TCGA-OR-A5J3-01A	0	5.72876712328767	low_risk	FEMALE	Stage III	M0T3N0	23	R0	AndrogenCortisolBoth Clinical and Biochemical Assessments
4	TCGA-OR-A5J5-01A	1	1	high_risk	MALE	Stage III	M0T4N0	30	R2	None
5	TCGA-OR-A5J6-01A	0	7.40547945205479	low_risk	FEMALE	Stage II	M0T2N0	29	R0	AndrogenCortisolBoth Clinical and Biochemical Assessments
6	TCGA-OR-A5J7-01A	1	1.34246575342466	high_risk	FEMALE	Stage III	M0T3N0	30	R1	AndrogenCortisolBoth Clinical and Biochemical Assessments
7	TCGA-OR-A5J9-01A	0	3.7041095890411	low_risk	FEMALE	Stage II	M0T2N0	22	R0	None
8	TCGA-OR-A5JA-01A	1	2.52602739726027	high_risk	FEMALE	Stage IV	M1T4N0	53	R1	AndrogenBoth Clinical and Biochemical Assessments
9	TCGA-OR-A5JC-01A	1	4.7945205479452	high_risk	MALE			37		EstrogenBiochemical Assessment
10	TCGA-OR-A5JD-01A	0	8.32328767123288	low_risk	FEMALE	Stage II	M0T2N0	57	R0	None
11	TCGA-OR-A5JE-01A	1	5.76712328767123	high_risk	FEMALE	Stage I	M0T1N0	17	R0	CortisolBiochemical Assessment
12	TCGA-OR-A5JF-01A	0	5.52054794520548	low_risk	FEMALE	Stage II	M0T2N0	69	R0	CortisolBiochemical Assessment
13	TCGA-OR-A5JG-01A	1	1.48219178082192	high_risk	MALE	Stage IV	M1T4N1	61	R1	CortisolBoth Clinical and Biochemical Assessments
14	TCGA-OR-A5JI-01A	0	6.38630136986301	low_risk	MALE	Stage I	M0T1N0	22	R0	None
15	TCGA-OR-A5JJ-01A	1	1.34246575342466	high_risk	MALE	Stage IV	M1T4N1	65	R2	None
16	TCGA-OR-A5JK-01A	0	4.1013698630137	low_risk	MALE	Stage IV	M1T4N0	49	R2	None
17	TCGA-OR-A5JL-01A	0	5.63287671232877	high_risk	FEMALE	Stage I	M0T1N0	36	R0	AndrogenBoth Clinical and Biochemical Assessments
18	TCGA-OR-A5JM-01A	1	1.53972602739726	high_risk	FEMALE	Stage IV	M1T4N0	25	R1	CortisolBoth Clinical and Biochemical Assessments
19	TCGA-OR-A5JO-01A	0	3.27123287671233	low_risk	FEMALE	Stage I	M0T1N0	26	R0	None
20	TCGA-OR-A5JP-01A	0	1.27123287671233	high_risk	MALE	Stage II	M0T2N0	40	R0	None
21	TCGA-OR-A5JQ-01A	0	3.02191780821918	low_risk	FEMALE	Stage II	M0T2N0	26	R0	None
22	TCGA-OR-A5JR-01A	0	10.1041095890411	low_risk	MALE	Stage I	M0T1N0	45	R0	None
23	TCGA-OR-A5JS-01A	0	1.04931506849315	high_risk	FEMALE	Stage II	M0T2N0	65	R0	None
24	TCGA-OR-A5JT-01A	0	2.48493150684931	low_risk	FEMALE	Stage II	M0T2N0	65	R0	CortisolBiochemical Assessment
25	TCGA-OR-A5JV-01A	0	5.54246575342466	low_risk	MALE	Stage II	M0T2N0	55	R0	None
26	TCGA-OR-A5JW-01A	0	6.03287671232877	low_risk	MALE	Stage II	M0T2N0	47	R0	CortisolBoth Clinical and Biochemical Assessments
27	TCGA-OR-A5JX-01A	0	2.6027397260274	low_risk	MALE	Stage III	M0T3N0	50	R0	None
28	TCGA-OR-A5JY-01A	1	1.51232876712329	high_risk	FEMALE	Stage IV	M1T4N1	68	R2	AndrogenCortisolBoth Clinical and Biochemical Assessments
29	TCGA-OR-A5JZ-01A	0	2.25205479452055	high_risk	MALE	Stage II	M0T2N0	60	R0	None
30	TCGA-OR-A5K0-01A	0	2.81917808219178	high_risk	FEMALE	Stage II	M0T2N0	69	R0	CortisolBiochemical Assessment
31	TCGA-OR-A5K1-01A	0	9.01095890410959	high_risk	MALE	Stage II	M0T2N0	48	RX	None
32	TCGA-OR-A5K2-01A	1	2.72328767123288	high_risk	FEMALE	Stage III	M0T4N0	32	R0	AndrogenCortisolBoth Clinical and Biochemical Assessments
33	TCGA-OR-A5K3-01A	0	9.49315068493151	low_risk	MALE	Stage II	M0T2N0	53	R0	None
34	TCGA-OR-A5K4-01A	0	2.96438356164384	high_risk	FEMALE	Stage III	M0T4N0	64	R1	None
35	TCGA-OR-A5K5-01A	1	1.36438356164384	high_risk	FEMALE	Stage III	M0T3N0	59	R0	AndrogenCortisolBoth Clinical and Biochemical Assessments
36	TCGA-OR-A5K6-01A	0	4.09041095890411	low_risk	FEMALE	Stage II	M0T2N0	56	R0	CortisolBoth Clinical and Biochemical Assessments
37	TCGA-OR-A5K8-01A	0	2.05205479452055	low_risk	MALE	Stage II	M0T2N0	39	R0	CortisolBoth Clinical and Biochemical Assessments
38	TCGA-OR-A5K9-01A	1	0.942465753424658	high_risk	FEMALE	Stage II	M0T2N0	61	R0	AndrogenCortisolBoth Clinical and Biochemical Assessments
39	TCGA-OR-A5KO-01A	0	3.87397260273973	high_risk	FEMALE	Stage IV	M1T4N0	39	R0	CortisolBoth Clinical and Biochemical Assessments
40	TCGA-OR-A5KT-01A	0	7.93150684931507	high_risk	FEMALE	Stage I	M0T1N0	44	R0	AndrogenCortisolBoth Clinical and Biochemical Assessments
41	TCGA-OR-A5KU-01A	0	12.8027397260274	low_risk	FEMALE	Stage II	M0T2N0	37	R0	MineralocorticoidsBoth Clinical and Biochemical Assessments
42	TCGA-OR-A5KV-01A	0	10.6246575342466	low_risk	FEMALE	Stage III	M0T2N1	17	R0	AndrogenCortisolBiochemical Assessment
43	TCGA-OR-A5KW-01A	0	5.68767123287671	high_risk	FEMALE	Stage III	M0T2N1	55	R0	AndrogenCortisolBoth Clinical and Biochemical Assessments
44	TCGA-OR-A5KX-01A	0	3.73698630136986	high_risk	FEMALE	Stage III	M0T2N1	25	R0
45	TCGA-OR-A5KY-01A	1	1.07123287671233	high_risk	FEMALE	Stage IV	M1T4N1	23	R2	AndrogenCortisolBoth Clinical and Biochemical Assessments
46	TCGA-OR-A5KZ-01A	1	0.342465753424658	high_risk	MALE	Stage II	M0T2N0	42	RX	CortisolBoth Clinical and Biochemical Assessments
47	TCGA-OR-A5L3-01A	0	12.6794520547945	low_risk	FEMALE	Stage I	M0T1N0	67	R0	CortisolBoth Clinical and Biochemical Assessments
48	TCGA-OR-A5L4-01A	0	2.64931506849315	high_risk	FEMALE	Stage III	M0T4N0	48	RX	AndrogenCortisolBoth Clinical and Biochemical Assessments
49	TCGA-OR-A5L5-01A	0	3.60821917808219	low_risk	FEMALE	Stage I	M0T1N0	77	R0	AndrogenEstrogenBiochemical Assessment
50	TCGA-OR-A5L6-01A	0	2.35890410958904	high_risk	MALE	Stage II	M0T2N0	60	R0	AndrogenBiochemical Assessment
51	TCGA-OR-A5L8-01A	0	2.42465753424658	low_risk	FEMALE	Stage II	M0T2N0	36	R0	MineralocorticoidsCortisolBoth Clinical and Biochemical Assessments
52	TCGA-OR-A5L9-01A	0	2.38630136986301	low_risk	FEMALE	Stage II	M0T2N0	53	R0	AndrogenBoth Clinical and Biochemical Assessments
53	TCGA-OR-A5LA-01A	0	1.96986301369863	low_risk	FEMALE	Stage II	M0T2N0	52	R0	None
54	TCGA-OR-A5LB-01A	1	3.2986301369863	low_risk	MALE	Stage IV	M1T4N0	59	R0	AndrogenBiochemical Assessment
55	TCGA-OR-A5LC-01A	1	0.435616438356164	high_risk	FEMALE	Stage IV	M1T4N0	71	R2	CortisolBoth Clinical and Biochemical Assessments
56	TCGA-OR-A5LD-01A	1	3.27945205479452	high_risk	MALE	Stage III	M0T4N0	52	RX	None
57	TCGA-OR-A5LE-01A	1	1.81369863013699	high_risk	MALE	Stage II	M0T2N0	14	R0
58	TCGA-OR-A5LG-01A	0	4.35342465753425	high_risk	MALE	Stage III	M0T3N0	46	RX	CortisolBoth Clinical and Biochemical Assessments
59	TCGA-OR-A5LH-01A	1	6.53424657534247	low_risk	FEMALE	Stage II	M0T2N0	36	R0	AndrogenBoth Clinical and Biochemical Assessments
60	TCGA-OR-A5LJ-01A	1	3.02739726027397	high_risk	FEMALE	Stage IV	M1T2N1	54	R2	AndrogenCortisolBoth Clinical and Biochemical Assessments
61	TCGA-OR-A5LK-01A	0	7.50684931506849	low_risk	MALE	Stage II	M0T2N0	62	R0	None
62	TCGA-OR-A5LL-01A	1	4.41917808219178	low_risk	FEMALE	Stage II	M0T2N0	75	R0	AndrogenCortisolBoth Clinical and Biochemical Assessments
63	TCGA-OR-A5LM-01A	0	5.09041095890411	low_risk	MALE	Stage II	M0T2N0	23	R0	EstrogenBoth Clinical and Biochemical Assessments
64	TCGA-OR-A5LN-01A	0	6.41643835616438	low_risk	FEMALE	Stage II	M0T2N0	31	R0	None
65	TCGA-OR-A5LO-01A	1	6.58904109589041	high_risk	FEMALE	Stage II	M0T2N0	61	R0	AndrogenEstrogenBoth Clinical and Biochemical Assessments
66	TCGA-OR-A5LP-01A	0	5.08767123287671	low_risk	FEMALE	Stage II	M0T2N0	37	R0	None
67	TCGA-OR-A5LR-01A	0	2.33698630136986	low_risk	FEMALE	Stage II	M0T2N0	30	R0	MineralocorticoidsBoth Clinical and Biochemical Assessments
68	TCGA-OR-A5LS-01A	0	3.0027397260274	high_risk	FEMALE	Stage II	M0T2N0	34	R0	AndrogenCortisolBoth Clinical and Biochemical Assessments
69	TCGA-OR-A5LT-01A	0	1.5041095890411	high_risk	MALE	Stage III	M0T3N0	57	R0	None
70	TCGA-OU-A5PI-01A	0	3.20821917808219	low_risk	FEMALE	Stage IV	M1T2N1	53		None
71	TCGA-P6-A5OF-01A	1	0.567123287671233	low_risk	FEMALE	Stage III	M0T4N0	55	RX	AndrogenCortisolBoth Clinical and Biochemical Assessments
72	TCGA-P6-A5OG-01A	1	1.04931506849315	high_risk	FEMALE	Stage IV	M1T4N0	45	R2	CortisolBiochemical Assessment
73	TCGA-PA-A5YG-01A	0	2.07123287671233	low_risk	MALE	Stage II	M0T2N0	51	R0
74	TCGA-PK-A5H8-01A	0	9.92602739726027	high_risk	MALE	Stage II	M0T2N0	42	R0
75	TCGA-PK-A5H9-01A	0	1.68767123287671	low_risk	FEMALE	Stage II	M0T2N0	27	R0	AndrogenBoth Clinical and Biochemical Assessments
76	TCGA-PK-A5HA-01A	0	3.29041095890411	low_risk	MALE	Stage I	M0T1N0	63	R0	None
77	TCGA-PK-A5HB-01A	0	3.54246575342466	high_risk	MALE			63

## Sheet: Table S9
Supplementary Table S9 Comparison of treatment regimens between the two groups						ID	Risk	radiation_therapy	mitotane_therapy
Radiation therapy	low-risk	high-risk	p value		1	TCGA-OR-A5J1-01A	low_risk	NO	NO
	(n=36)	（n=34）			2	TCGA-OR-A5J2-01A	high_risk	NO	YES
Y	7	7	0.902		3	TCGA-OR-A5J3-01A	low_risk	NO	YES
N	28	26			4	TCGA-OR-A5J5-01A	high_risk	NO	YES
unknown	1	1			5	TCGA-OR-A5J6-01A	low_risk	NO	NO
					6	TCGA-OR-A5J7-01A	high_risk	NO	YES
					7	TCGA-OR-A5J9-01A	low_risk	NO	YES
mitotane therapy	low-risk	high-risk	p value		8	TCGA-OR-A5JA-01A	high_risk	NO	NO
	(n=36)	（n=34）			9	TCGA-OR-A5JD-01A	low_risk
Y	20	26	0.089		10	TCGA-OR-A5JE-01A	high_risk	NO	YES
N	15	8			11	TCGA-OR-A5JF-01A	low_risk	YES	YES
unknown	1	0			12	TCGA-OR-A5JG-01A	high_risk		YES
					13	TCGA-OR-A5JI-01A	low_risk	NO	NO
					14	TCGA-OR-A5JJ-01A	high_risk	NO	YES
					15	TCGA-OR-A5JK-01A	low_risk	YES	YES
					16	TCGA-OR-A5JL-01A	high_risk	NO	YES
					17	TCGA-OR-A5JM-01A	high_risk	YES	YES
					18	TCGA-OR-A5JO-01A	low_risk	NO	NO
					19	TCGA-OR-A5JP-01A	high_risk	NO	YES
					20	TCGA-OR-A5JQ-01A	low_risk	NO	NO
					21	TCGA-OR-A5JR-01A	low_risk	NO	NO
					22	TCGA-OR-A5JS-01A	high_risk	YES	NO
					23	TCGA-OR-A5JT-01A	low_risk	YES	YES
					24	TCGA-OR-A5JV-01A	low_risk	NO	YES
					25	TCGA-OR-A5JW-01A	low_risk	YES	YES
					26	TCGA-OR-A5JX-01A	low_risk	YES	YES
					27	TCGA-OR-A5JY-01A	high_risk	YES	YES
					28	TCGA-OR-A5JZ-01A	high_risk	YES	YES
					29	TCGA-OR-A5K0-01A	high_risk	NO	NO
					30	TCGA-OR-A5K1-01A	high_risk	NO	NO
					31	TCGA-OR-A5K2-01A	high_risk	YES	YES
					32	TCGA-OR-A5K3-01A	low_risk	NO	NO
					33	TCGA-OR-A5K4-01A	high_risk	YES	YES
					34	TCGA-OR-A5K5-01A	high_risk	YES	YES
					35	TCGA-OR-A5K6-01A	low_risk	NO	YES
					36	TCGA-OR-A5K8-01A	low_risk	NO	YES
					37	TCGA-OR-A5K9-01A	high_risk	NO	YES
					38	TCGA-OR-A5KO-01A	high_risk	NO	YES
					39	TCGA-OR-A5KT-01A	high_risk	NO	NO
					40	TCGA-OR-A5KU-01A	low_risk	NO	YES
					41	TCGA-OR-A5KV-01A	low_risk	YES	NO
					42	TCGA-OR-A5KW-01A	high_risk	NO	YES
					43	TCGA-OR-A5KY-01A	high_risk	NO	YES
					44	TCGA-OR-A5KZ-01A	high_risk	NO	YES
					45	TCGA-OR-A5L3-01A	low_risk	NO	NO
					46	TCGA-OR-A5L4-01A	high_risk	NO	YES
					47	TCGA-OR-A5L5-01A	low_risk	NO	NO
					48	TCGA-OR-A5L6-01A	high_risk	NO	NO
					49	TCGA-OR-A5L8-01A	low_risk	NO	YES
					50	TCGA-OR-A5L9-01A	low_risk	NO	YES
					51	TCGA-OR-A5LA-01A	low_risk	NO	YES
					52	TCGA-OR-A5LB-01A	low_risk	YES	YES
					53	TCGA-OR-A5LC-01A	high_risk	NO	YES
					54	TCGA-OR-A5LD-01A	high_risk	NO	NO
					55	TCGA-OR-A5LG-01A	high_risk	NO	YES
					56	TCGA-OR-A5LH-01A	low_risk	NO	YES
					57	TCGA-OR-A5LJ-01A	high_risk	NO	YES
					58	TCGA-OR-A5LK-01A	low_risk	NO	YES
					59	TCGA-OR-A5LL-01A	low_risk	NO	YES
					60	TCGA-OR-A5LM-01A	low_risk	NO	YES
					61	TCGA-OR-A5LN-01A	low_risk	NO	NO
					62	TCGA-OR-A5LO-01A	high_risk	NO	YES
					63	TCGA-OR-A5LP-01A	low_risk	NO	NO
					64	TCGA-OR-A5LR-01A	low_risk	NO	YES
					65	TCGA-OR-A5LS-01A	high_risk	NO	YES
					66	TCGA-OR-A5LT-01A	high_risk	NO	YES
					67	TCGA-P6-A5OF-01A	low_risk	NO	NO
					68	TCGA-P6-A5OG-01A	high_risk	NO	NO
					69	TCGA-PK-A5H9-01A	low_risk	NO	NO
					70	TCGA-PK-A5HA-01A	low_risk	NO	NO

## Sheet: Table S10 
Supplementary Table S10. The Correlation of genes from our model and genes invovled in antigen process and presentation,immuncheck ponits and phagocytosis signaling
	antigen process and presentation	genes	r				immuncheck ponits	genes	r				phagocytosis signaling	genes	r
1	TAPBPL	HJURP	-0.180898			1	NRP1	HJURP	0.288816446711184			1	LRP1	HJURP	-0.109496
2	TAPBPL	CDK1	-0.144697			2	NRP1	CDK1	0.292023765707976			2	LRP1	CDK1	-0.112808
3	TAPBPL	CHEK1	-0.112361			3	NRP1	CHEK1	0.280824438719176			3	LRP1	CHEK1	-0.0572322
4	TAPBPL	FOXM1	0.037593984962406			4	NRP1	FOXM1	0.330932225669068			4	LRP1	FOXM1	-0.0143804
5	TAPBP	HJURP	0.0742415479257584			5	LGALS9	HJURP	-0.0772123			5	LGALS3	HJURP	-0.0939324
6	TAPBP	CDK1	0.000657237499342763			6	LGALS9	CDK1	-0.153662			6	LGALS3	CDK1	-0.103712
7	TAPBP	CHEK1	0.10478994689521			7	LGALS9	CHEK1	-0.0995058			7	LGALS3	CHEK1	-0.143409
8	TAPBP	FOXM1	0.0788422104211578			8	LGALS9	FOXM1	-0.129134			8	LGALS3	FOXM1	-0.142831
9	TAP2	HJURP	0.193806193806194			9	LAIR1	HJURP	-0.313765			9	STAB2	HJURP	0.259897996740102
10	TAP2	CDK1	0.205873074294127			10	LAIR1	CDK1	-0.35362			10	STAB2	CDK1	0.303854040696146
11	TAP2	CHEK1	0.238603501761396			11	LAIR1	CHEK1	-0.330696			11	STAB2	CHEK1	0.335243703664756
12	TAP2	FOXM1	0.268704979231295			12	LAIR1	FOXM1	-0.295231			12	STAB2	FOXM1	0.341027393658973
13	TAP1	HJURP	0.157000893842999			13	LAG3	HJURP	0.0348335874651664			13	ADGRB1	HJURP	0.139833850360166
14	TAP1	CDK1	0.145039171354961			14	LAG3	CDK1	0.085546032914454			14	ADGRB1	CDK1	0.210657763289342
15	TAP1	CHEK1	0.272516956727483			15	LAG3	CHEK1	-0.0138283			15	ADGRB1	CHEK1	0.148404227351596
16	TAP1	FOXM1	0.288343235711657			16	LAG3	FOXM1	0.0442189389557811			16	ADGRB1	FOXM1	0.12547978337452
17	ICAM1	HJURP	0.0900678269099322			17	IDO1	HJURP	0.0648299069351701			17	ITGB2	HJURP	-0.254298
18	ICAM1	CDK1	0.112965981387034			18	IDO1	CDK1	0.052394973447605			18	ITGB2	CDK1	-0.28837
19	ICAM1	CHEK1	0.136573952363426			19	IDO1	CHEK1	0.0816551869183448			19	ITGB2	CHEK1	-0.251275
20	ICAM1	FOXM1	0.188522004311478			20	IDO1	FOXM1	-0.00807088			20	ITGB2	FOXM1	-0.215626
21	HLA-H	HJURP	-0.00888585			21	HAVCR2	HJURP	-0.0986119			21	ITGAX	HJURP	-0.0574163
22	HLA-H	CDK1	-0.0416951			22	HAVCR2	CDK1	-0.1473			22	ITGAX	CDK1	-0.0644093
23	HLA-H	CHEK1	0.0385666964614333			23	HAVCR2	CHEK1	-0.0980861			23	ITGAX	CHEK1	-0.0643304
24	HLA-H	FOXM1	0.0309953204690047			24	HAVCR2	FOXM1	-0.03741			24	ITGAX	FOXM1	0.0176665439823335
25	HLA-G	HJURP	-0.0634629			25	ENTPD1	HJURP	0.00864924549135075			25	ITGAM	HJURP	-0.328277
26	HLA-G	CDK1	-0.135628			26	ENTPD1	CDK1	0.0920921184079079			26	ITGAM	CDK1	-0.359509
27	HLA-G	CHEK1	-0.123534			27	ENTPD1	CHEK1	0.0850728219149272			27	ITGAM	CHEK1	-0.292471
28	HLA-G	FOXM1	-0.0735054			28	ENTPD1	FOXM1	0.0359903254640097			28	ITGAM	FOXM1	-0.237552
29	HLA-F	HJURP	-0.213891			29	CD86	HJURP	-0.161654			29	ITGB5	HJURP	0.138887428361113
30	HLA-F	CDK1	-0.242205			30	CD86	CDK1	-0.17798			30	ITGB5	CDK1	0.203585887796414
31	HLA-F	CHEK1	-0.150113			31	CD86	CHEK1	-0.108392			31	ITGB5	CHEK1	0.148272779851727
32	HLA-F	FOXM1	-0.13221			32	CD86	FOXM1	-0.183737			32	ITGB5	FOXM1	0.155712708344287
33	HLA-E	HJURP	-0.280115			33	CD48	HJURP	-0.233162			33	ITGB3	HJURP	0.36431989063568
34	HLA-E	CDK1	-0.322467			34	CD48	CDK1	-0.24323			34	ITGB3	CDK1	0.385298911614701
35	HLA-E	CHEK1	-0.15729			35	CD48	CHEK1	-0.212998			35	ITGB3	CHEK1	0.418371102581629
36	HLA-E	FOXM1	-0.146012			36	CD48	FOXM1	-0.14914			36	ITGB3	FOXM1	0.486644934013355
37	HLA-DRB5	HJURP	-0.399574			37	CD44	HJURP	-0.0129081			37	ITGAV	HJURP	0.113386613386613
38	HLA-DRB5	CDK1	-0.373495			38	CD44	CDK1	0.00809716599190283			38	ITGAV	CDK1	0.145433513854566
39	HLA-DRB5	CHEK1	-0.339844			39	CD44	CHEK1	0.0257374204742626			39	ITGAV	CHEK1	0.255612808244387
40	HLA-DRB5	FOXM1	-0.254561			40	CD44	FOXM1	0.0775014459224986			40	ITGAV	FOXM1	0.237289026762711
41	HLA-DRB1	HJURP	-0.416163			41	CD28	HJURP	-0.0973			41	TREM2	HJURP	-0.10132
42	HLA-DRB1	CDK1	-0.39847			42	CD28	CDK1	-0.100928			42	TREM2	CDK1	-0.135102
43	HLA-DRB1	CHEK1	-0.380225			43	CD28	CHEK1	-0.0289455			43	TREM2	CHEK1	-0.168857
44	HLA-DRB1	FOXM1	-0.326621			44	CD28	FOXM1	0.00559981071255909			44	TREM2	FOXM1	-0.16615
45	HLA-DRA	HJURP	-0.410668			45	CD200R1	HJURP	-0.247384			45	TYROBP	HJURP	-0.225196
46	HLA-DRA	CDK1	-0.398049			46	CD200R1	CDK1	-0.224092			46	TYROBP	CDK1	-0.281482
47	HLA-DRA	CHEK1	-0.368737			47	CD200R1	CHEK1	-0.0969031			47	TYROBP	CHEK1	-0.273674
48	HLA-DRA	FOXM1	-0.312319			48	CD200R1	FOXM1	-0.0971923			48	TYROBP	FOXM1	-0.282507
49	HLA-DQB2	HJURP	-0.214522			49	CD200	HJURP	0.00928019349071981			49	MFGE8	HJURP	0.00517903149482097
50	HLA-DQB2	CDK1	-0.237999			50	CD200	CDK1	0.0097534044902466			50	MFGE8	CDK1	0.0718229139281771
51	HLA-DQB2	CHEK1	-0.208055			51	CD200	CHEK1	0.11499027288501			51	MFGE8	CHEK1	0.158446816341553
52	HLA-DQB2	FOXM1	-0.151769			52	CD200	FOXM1	0.166465113833535			52	MFGE8	FOXM1	0.164335664335664
53	HLA-DQB1	HJURP	-0.371865			53	CD160	HJURP	-0.0238709			53	PROS1	HJURP	-0.217046
54	HLA-DQB1	CDK1	-0.344813			54	CD160	CDK1	0.0754245754245754			54	PROS1	CDK1	-0.238998
55	HLA-DQB1	CHEK1	-0.362453			55	CD160	CHEK1	0.0366212734633787			55	PROS1	CHEK1	-0.0518429
56	HLA-DQB1	FOXM1	-0.264104			56	CD160	FOXM1	0.175482412324518			56	PROS1	FOXM1	-0.0539723
57	HLA-DQA2	HJURP	-0.283438			57	CD40	HJURP	-0.244151			57	GAS6	HJURP	-0.323045
58	HLA-DQA2	CDK1	-0.319538			58	CD40	CDK1	-0.211578			58	GAS6	CDK1	-0.327699
59	HLA-DQA2	CHEK1	-0.287566			59	CD40	CHEK1	-0.0876492			59	GAS6	CHEK1	-0.283401
60	HLA-DQA2	FOXM1	-0.24342			60	CD40	FOXM1	-0.0629634			60	GAS6	FOXM1	-0.314265
61	HLA-DQA1	HJURP	-0.365109			61	TNFSF9	HJURP	-0.0193228			61	MERTK	HJURP	0.0322309269677691
62	HLA-DQA1	CDK1	-0.317472			62	TNFSF9	CDK1	0.0654608549345391			62	MERTK	CDK1	0.126689100373311
63	HLA-DQA1	CHEK1	-0.341895			63	TNFSF9	CHEK1	0.0653031179346969			63	MERTK	CHEK1	0.0184815184815185
64	HLA-DQA1	FOXM1	-0.247042			64	TNFSF9	FOXM1	0.0385404069614596			64	MERTK	FOXM1	0.053578000946422
65	HLA-DPB1	HJURP	-0.365634			65	TNFSF4	HJURP	0.0349913244650087			65	AXL	HJURP	-0.0520532
66	HLA-DPB1	CDK1	-0.363032			66	TNFSF4	CDK1	0.112571638887428			66	AXL	CDK1	-0.0489248
67	HLA-DPB1	CHEK1	-0.363137			67	TNFSF4	CHEK1	0.159182922340817			67	AXL	CHEK1	-0.0731637
68	HLA-DPB1	FOXM1	-0.30275			68	TNFSF4	FOXM1	0.231557915768442			68	AXL	FOXM1	-0.0494505
69	HLA-DPA1	HJURP	-0.448972			69	TNFSF15	HJURP	-0.0779504			69	TYRO3	HJURP	0.425285241074715
70	HLA-DPA1	CDK1	-0.436353			70	TNFSF15	CDK1	-0.0930936			70	TYRO3	CDK1	0.456254272043746
71	HLA-DPA1	CHEK1	-0.442663			71	TNFSF15	CHEK1	0.0131450955693875			71	TYRO3	CHEK1	0.30182974919817
72	HLA-DPA1	FOXM1	-0.373101			72	TNFSF15	FOXM1	0.00152483108604895			72	TYRO3	FOXM1	0.408013039591987
73	HLA-DOA	HJURP	-0.39776			73	TNFSF14	HJURP	-0.368117
74	HLA-DOA	CDK1	-0.361744			74	TNFSF14	CDK1	-0.419016
75	HLA-DOA	CHEK1	-0.375703			75	TNFSF14	CHEK1	-0.348898
76	HLA-DOA	FOXM1	-0.250118			76	TNFSF14	FOXM1	-0.297196
77	HLA-DMB	HJURP	-0.0502918			77	TNFRSF9	HJURP	0.0568904779431095
78	HLA-DMB	CDK1	-0.0428519			78	TNFRSF9	CDK1	0.0568904779431095
79	HLA-DMB	CHEK1	-0.0217151			79	TNFRSF9	CHEK1	0.0778694989221305
80	HLA-DMB	FOXM1	-0.0545244			80	TNFRSF9	FOXM1	0.194069088805931
81	HLA-DMA	HJURP	-0.248068			81	TNFRSF8	HJURP	-0.0692728
82	HLA-DMA	CDK1	-0.25974			82	TNFRSF8	CDK1	-0.0625427
83	HLA-DMA	CHEK1	-0.224854			83	TNFRSF8	CHEK1	-0.0310479
84	HLA-DMA	FOXM1	-0.224486			84	TNFRSF8	FOXM1	0.0137756979862243
85	HLA-C	HJURP	-0.0415637			85	TNFRSF4	HJURP	0.16033966033966
86	HLA-C	CDK1	-0.0515011			86	TNFRSF4	CDK1	0.0902781429097219
87	HLA-C	CHEK1	0.0694042799305957			87	TNFRSF4	CHEK1	0.140806561859193
88	HLA-C	FOXM1	0.0472159419527841			88	TNFRSF4	FOXM1	0.102818234397182
89	HLA-B	HJURP	-0.13008			89	TNFRSF25	HJURP	0.031415952468584
90	HLA-B	CDK1	-0.158999			90	TNFRSF25	CDK1	0.0301803459698197
91	HLA-B	CHEK1	-0.0187181			91	TNFRSF25	CHEK1	-0.023608
92	HLA-B	FOXM1	-0.0202692			92	TNFRSF25	FOXM1	-0.111573
93	HLA-A	HJURP	-0.26676			93	TNFRSF14	HJURP	-0.0857301
94	HLA-A	CDK1	-0.310348			94	TNFRSF14	CDK1	-0.0918029
95	HLA-A	CHEK1	-0.192623			95	TNFRSF14	CHEK1	-0.18237
96	HLA-A	FOXM1	-0.262133			96	TNFRSF14	FOXM1	-0.160077
97	B2M	HJURP	-0.0893054			97	PDCD1LG2	HJURP	-0.277803
98	B2M	CDK1	-0.0860455			98	PDCD1LG2	CDK1	-0.280813
99	B2M	CHEK1	0.054392975445607			99	PDCD1LG2	CHEK1	-0.197974
100	B2M	FOXM1	0.112992270887008			100	PDCD1LG2	FOXM1	-0.150824
						101	CD276	HJURP	0.440664598559335
						102	CD276	CDK1	0.457542457542458
						103	CD276	CHEK1	0.420237657079762
						104	CD276	FOXM1	0.549529417950471
						105	CD274	HJURP	-0.338819
						106	CD274	CDK1	-0.302303
						107	CD274	CHEK1	-0.214417
						108	CD274	FOXM1	-0.157395

[truncated: 2 more sheets: Table S11, Table S12]
